# Supplementary material for: Age over sex: evaluating gut microbiota differences in healthy Chinese populations
Source: Front Microbiol. 2024 Jun 21;15:1412991. doi: 10.3389/fmicb.2024.1412991 (PMC11224521; doi:10.3389/fmicb.2024.1412991)
Supplement: Supplementary file 1 [file Table_1.XLSX]

## Sheet: Read me
Table S1	Detailed information of 1018 individuals.
Table S2	Detailed information of 675 healthy individuals.
Table S3	Detailed information of 613 healthy individuals.
Table S4	The OTU table of 613 healthy Chinese individuals.
Table S5	The relative abundance of phylum in 613 healthy individuals.
Table S6	The relative abundance of class in 613 healthy individuals.
Table S7	The relative abundance of order in 613 healthy individuals.
Table S8	The relative abundance of family in 613 healthy individuals.
Table S9	The relative abundance of genus in 613 healthy individuals.
Table S10	The relative abundance of species in 613 healthy individuals.
Table S11	Enterotypes of 613 healthy Chinese individuals.
Table S12	Value of rho in Spearman’s correlation analysis.
Table S13	Value of P in Spearman’s correlation analysis.
Table S14	Association of phenotypes with gut microbiota using the Bray-Curtis dissimilarities (PERMANOVA).
Table S15	Alpha diversity indices of 613 healthy individuals.
Table S16	CH index.
Table S17	Mean Decrease in Accuracy and Mean Decrease in Gini of genera from random forest models classifying enterotypes.
Table S18	Age-associated genus identified by MaAsLin in each age group.
Table S19	Sex-associated genus identified by MaAsLin in the males and females of 613 healthy individuals.
Table S20	Sex-associated genus identified by MaAsLin in the males and females of each age layer.

## Sheet: Table S1
Table S1 Detailed information of 1018 individuals.
Sample	Demographic information											Lifestyle					Dietary information			Mental stress frequency	Recent gastrointestinal manifestation					Exclusion criteria
	Age	Sex	Blood type	Height (cm)	Weight (kg)	BMI	Ethnicity	Profession	Province	City / Country	Birth weight (kg)	Smoking	Alcohol drinking	Exercise frequency	Sleep duration	Sleep procrastination	Dietary regularity (Eat three meals a day on time)	Dietary preference (Meat / Vegetables / Balance)	Taste preference (Sweet / Salty)		Stool form	Stool type	Foul defecations	Stink farts	Ozostomia	Drug	Fecal microbiota transplantation	Pregnancy	Psychiatric disorder	Gastrointestinal symptom	Gastrointestinal disorder	Genital system diseases	Breast-related diseases	Metabolic disorders	Uncomfortable symptoms	Frequent colds, fever, and easy to get sick (at least 1 times/month)
S0187706523	0	Male	NA	45	3.5	NA	Han	None	Hubei	Wuhan	NA	No	No	Often (> 2 times/week)	> 8h	Never	Irregular	Balance	NA	Never	Watery, no solid pieces	Type 7	No	No	No	Probiotics or prebiotics	No	No	None	None	None	None	None	None	None	No
S019934761	0	Male	NA	75	4.4	NA	Han	None	Hubei	Wuhan	NA	No	No	Occasional (1-2 times/week)	> 8h	Never	Strict	Balance	NA	Occasional	Sausage-shaped but lumpy	Type 2	No	Yes	Yes	None	No	No	None	None	None	None	None	None	None	Yes
S0187697221	0	Male	NA	70	4	NA	Han	None	Hubei	Jingzhou	NA	No	No	Never	> 8h	Never	Strict	Balance	NA	Never	Watery, no solid pieces	Type 7	Yes	No	No	Probiotics or prebiotics	No	No	None	None	None	None	None	None	None	Yes
S0187691469	1	Male	NA	72	9	NA	Han	None	Hubei	Wuhan	3.4	No	No	Often (> 2 times/week)	> 8h	Never	Strict	Balance	NA	Never	Like a sausage or snake, smooth and soft	Type 4	No	No	No	None	No	No	None	None	None	None	None	None	None	No
S0187672827	1	Female	NA	70	8.5	NA	Han	None	Beijing	Beijing	NA	No	No	Often (> 2 times/week)	> 8h	Never	Strict	Balance	NA	Never	Fluffy pieces with ragged edges, a mushy stool	Type 6	No	No	No	Probiotics or prebiotics	No	No	None	None	None	None	None	None	None	Yes
S0187688444	1	Male	NA	70	9	NA	Han	None	Jiangsu	Nanjing	3.2	No	No	Often (> 2 times/week)	> 8h	Never	Relative regular	Balance	NA	Occasional	Soft blobs with clear-cut edges (passed easily)	Type 5	No	No	No	None	No	No	None	Food intolerance	None	None	None	None	None	No
S0187714589	1	Male	O	70	9.2	NA	Han	None	Hubei	Wuhan	NA	No	No	Never	> 8h	Never	Strict	Vegetables	NA	Never	Fluffy pieces with ragged edges, a mushy stool	Type 6	No	No	No	None	No	No	None	None	None	None	None	None	Diarrhea (> 3 times/day)	No
S0187713756	1	Male	NA	70	8.5	NA	Miao	None	Hubei	Enshi Tujia and Miao Autonomous Prefecture	NA	No	No	Often (> 2 times/week)	7-8 h	Never	Strict	Balance	NA	Never	Fluffy pieces with ragged edges, a mushy stool	Type 6	Yes	No	No	None	No	No	None	Dyspepsia / Food intolerance	None	None	None	None	Weight loss / Diarrhea (> 3 times/day)	Yes
S0187707006	1	Female	NA	69	8.2	NA	Han	None	Hubei	Wuhan	NA	No	No	Often (> 2 times/week)	> 8h	Occasional	Strict	Vegetables	NA	Never	Fluffy pieces with ragged edges, a mushy stool	Type 6	No	No	No	None	No	No	None	Food intolerance	None	None	None	None	None	No
S0187708611	2	Female	NA	80	12.3	NA	Han	None	Hubei	Wuhan	3.2	No	No	Occasional (1-2 times/week)	> 8h	Occasional	Strict	Vegetables	NA	Never	Like a sausage or snake, smooth and soft	Type 4	No	No	No	None	No	No	None	None	None	None	None	None	None	No
S0187707481	2	Male	NA	85	13.5	NA	Han	None	Hubei	Wuhan	3.3	No	No	Occasional (1-2 times/week)	> 8h	Never	Relative regular	Balance	NA	Never	Like a sausage or snake, smooth and soft	Type 4	No	No	No	None	No	No	None	None	None	None	None	None	None	No
S0187673782	2	Male	B	70	9.5	NA	Han	None	Hubei	Xiangyang	NA	No	No	Occasional (1-2 times/week)	6-7 h	Never	Relative regular	Balance	NA	Never	Separate hard lumps, like nuts (hard to pass)	Type 1	Yes	No	Yes	Probiotics or prebiotics	No	No	None	Constipation (< 3 times/week) / Dyspepsia / Food intolerance	None	None	None	Irascibility	Weight loss / Night sweats	Yes
S0187694369	2	Female	AB	85	12	NA	Han	None	Guangdong	Dongguan	2.9	No	No	Often (> 2 times/week)	> 8h	Never	Relative regular	Balance	NA	Never	Like a sausage or snake, smooth and soft	Type 4	No	No	No	None	No	No	None	Food intolerance	None	None	None	None	Inappetence	No
S0187692644	2	Male	NA	86	13	NA	Han	None	Hubei	Ezhou	NA	No	No	Seldom (< 1 time/week)	> 8h	Never	Strict	Balance	NA	Never	Like a sausage or snake, smooth and soft	Type 4	No	No	No	Probiotics or prebiotics	No	No	None	None	None	None	None	None	Diarrhea (> 3 times/day)	No
YD00805	3	Male	B	92	16.5	NA	Han	None	Guangdong	Guangzhou	3.8	No	No	Often (> 2 times/week)	> 8h	Never	Relative regular	Balance	NA	Never	Like a sausage or snake, smooth and soft	Type 4	No	No	No	None	No	No	None	None	None	None	None	None	None	No
S0187705002	3	Female	NA	85	15	NA	Han	None	Hubei	Wuhan	3.5	No	No	Often (> 2 times/week)	> 8h	Never	Strict	Balance	NA	Never	Soft blobs with clear-cut edges (passed easily)	Type 5	No	No	No	None	No	No	None	None	None	None	None	None	None	No
S0187687950	3	Male	NA	93	15	NA	Han	None	Hubei	Wuhan	3	No	No	Often (> 2 times/week)	> 8h	Never	Strict	Balance	NA	Never	Like a sausage or snake, smooth and soft	Type 4	No	No	No	None	No	No	None	None	None	None	None	None	None	No
S0187706878	3	Female	B	98	17	NA	Han	None	Hubei	Wuhan	3	No	No	Often (> 2 times/week)	> 8h	Never	Relative regular	Balance	NA	Never	Like a sausage but with cracks on its surface	Type 3	No	No	No	None	No	No	None	None	None	None	None	None	None	No
S0187707076	3	Female	NA	90	15	NA	Han	None	Hubei	Wuhan	2.6	No	No	Often (> 2 times/week)	> 8h	Never	Strict	Balance	NA	Never	Like a sausage but with cracks on its surface	Type 3	No	No	No	None	No	No	None	None	None	None	None	None	None	No
S0187695687	3	Female	NA	95	16	NA	Han	None	Hubei	Wuhan	2.8	No	No	Often (> 2 times/week)	> 8h	Never	Strict	Balance	NA	Never	Like a sausage but with cracks on its surface	Type 3	No	No	No	None	No	No	None	None	None	None	None	None	None	No
S0187710849	3	Male	NA	96	16	NA	Han	None	Hubei	Wuhan	3.7	No	No	Often (> 2 times/week)	> 8h	Never	Strict	Balance	NA	Never	Like a sausage but with cracks on its surface	Type 3	No	No	No	None	No	No	None	None	None	None	None	None	None	No
S0187699732	3	Female	NA	98	19	NA	Han	None	Hubei	Wuhan	NA	No	No	Seldom (< 1 time/week)	> 8h	Never	Relative regular	Balance	NA	Never	Sausage-shaped but lumpy	Type 2	No	No	No	None	No	No	None	None	None	None	None	None	None	No
S0187672774	3	Female	NA	90	15	NA	Han	None	Hubei	Wuhan	NA	No	No	Often (> 2 times/week)	> 8h	Never	Strict	Meat	NA	Never	Like a sausage but with cracks on its surface	Type 3	No	No	No	None	No	No	None	None	None	None	None	None	None	No
S0187718165	3	Female	NA	96	16	NA	Han	None	Hubei	Wuhan	NA	No	No	Often (> 2 times/week)	7-8 h	Never	Relative regular	Balance	NA	Never	Soft blobs with clear-cut edges (passed easily)	Type 5	No	No	No	None	No	No	None	None	None	None	None	None	None	No
S0187672921	3	Male	B	107	12	NA	Han	None	Shandong	Qingdao	NA	No	No	Often (> 2 times/week)	7-8 h	Never	Strict	Balance	NA	Never	Like a sausage or snake, smooth and soft	Type 4	No	No	No	None	No	No	None	None	None	None	None	None	Inappetence	No
S0187702513	3	Female	NA	156	13.5	NA	Han	None	Hubei	Tianmen	3.2	No	No	Never	> 8h	Often	Relative regular	Balance	NA	Never	Like a sausage or snake, smooth and soft	Type 4	Yes	Yes	Yes	Probiotics or prebiotics	No	No	None	Food intolerance	None	None	None	None	None	No
S0187672808	3	Female	NA	90	15	NA	Han	None	Hubei	Wuhan	NA	No	No	Never	> 8h	Never	Strict	Meat	NA	Never	Like a sausage or snake, smooth and soft	Type 4	No	No	No	None	No	No	None	None	None	None	None	None	None	Yes
S0187696520	4	Male	O	115	25	NA	Han	Student	Hubei	Wuhan	3.1	No	No	Occasional (1-2 times/week)	> 8h	Never	Strict	Vegetables	Sweet	Never	Soft blobs with clear-cut edges (passed easily)	Type 5	No	No	No	None	No	No	None	None	None	None	None	None	None	No
S0187685818	4	Female	O	103	21	NA	Han	Student	Hubei	Wuhan	3.7	No	No	Occasional (1-2 times/week)	> 8h	Never	Relative regular	NA	Sweet	Never	Like a sausage or snake, smooth and soft	Type 4	No	No	No	None	No	No	None	None	None	None	None	None	None	No
S0187699526	4	Male	NA	110	21	NA	Han	Student	Hubei	Wuhan	NA	No	No	Often (> 2 times/week)	> 8h	Never	Strict	Balance	NA	Never	Like a sausage or snake, smooth and soft	Type 4	No	No	No	None	No	No	None	None	None	None	None	None	None	No
S0187696367	4	Male	NA	100	21	NA	Han	Student	Hubei	Wuhan	4	No	No	Often (> 2 times/week)	> 8h	Never	Strict	Balance	NA	Never	Sausage-shaped but lumpy	Type 2	No	No	No	None	No	No	None	None	None	None	None	None	None	No
S0187699559	4	Female	NA	95	18	NA	Han	Student	Hubei	Wuhan	3	No	No	Often (> 2 times/week)	> 8h	Never	Strict	Balance	NA	Never	Like a sausage but with cracks on its surface	Type 3	No	No	No	None	No	No	None	None	None	None	None	None	None	No
S0187692253	4	Male	NA	100	20	NA	Han	Student	Hubei	Ezhou	NA	No	No	Often (> 2 times/week)	> 8h	Never	Strict	Balance	NA	Never	Like a sausage or snake, smooth and soft	Type 4	No	No	No	None	No	No	None	None	None	None	None	None	None	No
S0187713333	4	Female	NA	102	17	NA	Han	Student	Hubei	Wuhan	NA	No	No	Often (> 2 times/week)	6-7 h	Never	Strict	Balance	NA	Never	Like a sausage or snake, smooth and soft	Type 4	No	No	No	None	No	No	None	None	None	None	None	None	None	No
S0187693673	4	Female	NA	108	20	NA	Han	Student	Hubei	Wuhan	NA	No	No	Often (> 2 times/week)	6-7 h	Never	Strict	Balance	NA	Never	Like a sausage or snake, smooth and soft	Type 4	No	No	No	None	No	No	None	None	None	None	None	None	None	No
S0187706545	4	Female	A	105	25	NA	Han	Student	Hubei	Wuhan	3	No	No	Seldom (< 1 time/week)	> 8h	Never	Strict	Balance	NA	Never	Sausage-shaped but lumpy	Type 2	No	No	No	None	No	No	None	None	None	None	None	None	None	No
S0187703029	4	Male	B	96	16	NA	Han	Student	Hubei	Shiyan	NA	No	No	Often (> 2 times/week)	> 8h	Never	Irregular	Vegetables	NA	Never	Like a sausage but with cracks on its surface	Type 3	No	No	No	None	No	No	None	None	None	None	None	None	None	No
S0187687299	4	Male	NA	98	16	NA	Han	Student	Hubei	Wuhan	NA	No	No	Often (> 2 times/week)	> 8h	Never	Strict	Balance	NA	Never	Like a sausage or snake, smooth and soft	Type 4	No	No	No	None	No	No	None	None	None	None	None	None	None	No
S01669030	4	Female	NA	95	18	NA	Han	Student	Beijing	Beijing	NA	No	No	Often (> 2 times/week)	7-8 h	Never	Relative regular	Balance	NA	Never	Like a sausage or snake, smooth and soft	Type 4	No	No	No	None	No	No	None	None	None	None	None	None	None	No
S0187711423	4	Male	NA	95	18	NA	Han	Student	Hubei	Wuhan	NA	No	No	Often (> 2 times/week)	7-8 h	Never	Strict	Balance	NA	Never	Like a sausage or snake, smooth and soft	Type 4	No	No	No	Probiotics or prebiotics	No	No	None	None	None	None	None	None	None	No
S0187718224	4	Male	NA	94	18	NA	Han	Student	Hubei	Wuhan	NA	No	No	Often (> 2 times/week)	7-8 h	Never	Relative regular	Balance	NA	Never	Like a sausage but with cracks on its surface	Type 3	No	No	No	None	No	No	None	None	None	None	None	None	None	No
S0187674968	4	Male	NA	95	18	NA	Han	Student	Shandong	Dezhou	NA	No	No	Often (> 2 times/week)	> 8h	Never	Relative regular	Meat	NA	Never	Soft blobs with clear-cut edges (passed easily)	Type 5	No	No	No	None	No	No	None	None	None	None	None	None	None	No
S0187711383	4	Male	NA	92	18	NA	Han	Student	Shandong	Jinan	NA	No	No	Often (> 2 times/week)	7-8 h	Never	Strict	Balance	NA	Never	Like a sausage but with cracks on its surface	Type 3	No	Yes	No	None	No	No	None	None	None	None	None	None	None	No
S0187712978	4	Male	NA	100	15	NA	Han	Student	Hebei	Langfang	3.2	No	No	Often (> 2 times/week)	> 8h	Never	Relative regular	Balance	NA	Occasional	Like a sausage or snake, smooth and soft	Type 4	No	No	No	None	No	No	None	None	None	None	None	None	Inappetence	No
S0187715973	4	Male	NA	110	17	NA	Han	Student	Hubei	Wuhan	NA	No	No	Often (> 2 times/week)	> 8h	Never	Relative regular	Balance	NA	Never	Like a sausage or snake, smooth and soft	Type 4	No	No	No	None	No	No	None	None	None	None	None	None	Night sweats	No
S0187700102	4	Male	NA	100	18	NA	Han	Student	Hubei	Wuhan	NA	No	No	Often (> 2 times/week)	> 8h	Occasional	Relative regular	Balance	NA	Occasional	Fluffy pieces with ragged edges, a mushy stool	Type 6	No	No	No	Probiotics or prebiotics	No	No	None	Abdominal pain / Dyspepsia	None	None	None	Hypoimmunity / Easy to catch cold and fever / Osteoporosis	Inappetence / Diarrhea (> 3 times/day)	No
S019935108	4	Male	NA	97	14.5	NA	Han	Student	Shandong	Yantai	NA	No	No	Often (> 2 times/week)	> 8h	Occasional	Relative regular	Balance	NA	Never	Like a sausage but with cracks on its surface	Type 3	No	No	No	Probiotics or prebiotics	No	No	None	Dyspepsia / Food intolerance	None	None	None	Hypoimmunity	None	Yes
S0187694479	4	Female	NA	100	17.5	NA	Han	Student	Guangdong	Foshan	2	No	No	Never	> 8h	Never	Strict	Balance	NA	Never	Like a sausage or snake, smooth and soft	Type 4	No	No	No	None	No	No	None	Abdominal pain / Dyspepsia	None	None	None	None	None	No
S0187672900	4	Male	B	103	17	NA	Han	Student	Zhejiang	Jinhua	NA	No	No	Often (> 2 times/week)	> 8h	Never	Strict	Meat	NA	Never	Like a sausage but with cracks on its surface	Type 3	No	No	No	Probiotics or prebiotics	No	No	None	Abdominal pain / Dyspepsia	None	None	None	None	None	Yes
S187710751	5	Female	A	102	18	NA	Han	Student	Hubei	Wuhan	NA	No	No	Occasional (1-2 times/week)	> 8h	Occasional	Strict	Balance	NA	Never	Like a sausage or snake, smooth and soft	Type 4	No	No	No	None	No	No	None	None	None	None	None	None	None	No
S0187701647	5	Female	B	102	17.5	NA	Han	NA	Hubei	Wuhan	3.5	No	No	Occasional (1-2 times/week)	> 8h	Never	Strict	Balance	NA	Never	Like a sausage or snake, smooth and soft	Type 4	No	No	No	None	No	No	None	None	None	None	None	None	None	No
S0187673429	5	Male	A	101	18	NA	Han	Student	Hubei	Wuhan	4	No	No	Occasional (1-2 times/week)	> 8h	Never	Strict	Balance	NA	Never	Like a sausage or snake, smooth and soft	Type 4	No	No	No	None	No	No	None	None	None	None	None	None	None	No
S0187699840	5	Male	NA	103	19	NA	Han	Student	Hubei	Wuhan	2.8	No	No	Occasional (1-2 times/week)	> 8h	Never	Strict	Balance	NA	Never	Like a sausage or snake, smooth and soft	Type 4	No	No	No	None	No	No	None	None	None	None	None	None	None	No
S0187711081	5	Male	AB	102	20	NA	Han	Student	Hubei	Wuhan	3.5	No	No	Often (> 2 times/week)	> 8h	Never	Strict	Balance	NA	Never	Like a sausage or snake, smooth and soft	Type 4	No	No	No	None	No	No	None	None	None	None	None	None	None	No
S0187702473	5	Male	B	103	23	NA	Han	Student	Hubei	Wuhan	NA	No	No	Often (> 2 times/week)	> 8h	Never	Strict	Balance	NA	Never	Sausage-shaped but lumpy	Type 2	No	No	No	None	No	No	None	None	None	None	None	None	None	No
YD10642	5	Male	NA	102	19	NA	Han	Student	Hubei	Wuhan	NA	No	No	Often (> 2 times/week)	6-7 h	Never	Strict	Balance	NA	Never	Like a sausage or snake, smooth and soft	Type 4	No	No	No	None	No	No	None	None	None	None	None	None	None	No
YD10644	5	Male	NA	101	19	NA	Han	Student	Hubei	Wuhan	NA	No	No	Often (> 2 times/week)	6-7 h	Never	Strict	Balance	NA	Never	Like a sausage or snake, smooth and soft	Type 4	No	No	No	None	No	No	None	None	None	None	None	None	None	No
YD10647	5	Male	NA	100	17.7	NA	Han	Student	Hubei	Wuhan	NA	No	No	Often (> 2 times/week)	6-7 h	Never	Strict	Balance	NA	Never	Like a sausage or snake, smooth and soft	Type 4	No	No	No	None	No	No	None	None	None	None	None	None	None	No
YD10685	5	Female	NA	102	18	NA	Han	Student	Hubei	Wuhan	NA	No	No	Often (> 2 times/week)	6-7 h	Never	Strict	Balance	NA	Never	Like a sausage or snake, smooth and soft	Type 4	No	No	No	None	No	No	None	None	None	None	None	None	None	No
YD10703	5	Female	NA	97	16.5	NA	Han	Student	Hubei	Wuhan	NA	No	No	Often (> 2 times/week)	6-7 h	Never	Strict	Balance	NA	Never	Like a sausage or snake, smooth and soft	Type 4	No	No	No	None	No	No	None	None	None	None	None	None	None	No
YD10729	5	Male	NA	96	16	NA	Han	Student	Hubei	Wuhan	NA	No	No	Often (> 2 times/week)	6-7 h	Never	Strict	Balance	NA	Never	Like a sausage or snake, smooth and soft	Type 4	No	No	No	None	No	No	None	None	None	None	None	None	None	No
YD10730	5	Male	NA	95	18.6	NA	Han	Student	Hubei	Wuhan	NA	No	No	Often (> 2 times/week)	6-7 h	Never	Strict	Balance	NA	Never	Like a sausage or snake, smooth and soft	Type 4	No	No	No	None	No	No	None	None	None	None	None	None	None	No
S0187696571	5	Male	NA	100	18	NA	Han	Student	Hubei	Wuhan	NA	No	No	Often (> 2 times/week)	6-7 h	Never	Strict	Balance	NA	Never	Like a sausage or snake, smooth and soft	Type 4	No	No	No	None	No	No	None	None	None	None	None	None	None	No
S0187696650	5	Female	NA	101	18.5	NA	Han	Student	Hubei	Wuhan	NA	No	No	Often (> 2 times/week)	6-7 h	Never	Strict	Balance	NA	Never	Like a sausage or snake, smooth and soft	Type 4	No	No	No	None	No	No	None	None	None	None	None	None	None	No
S0187710097	5	Female	NA	94	16	NA	Han	Student	Hubei	Wuhan	NA	No	No	Often (> 2 times/week)	6-7 h	Never	Strict	Balance	NA	Never	Like a sausage or snake, smooth and soft	Type 4	No	No	No	None	No	No	None	None	None	None	None	None	None	No
S0187696316	5	Male	NA	95	18.1	NA	Han	Student	Hubei	Wuhan	NA	No	No	Often (> 2 times/week)	6-7 h	Never	Strict	Balance	NA	Never	Like a sausage or snake, smooth and soft	Type 4	No	No	No	None	No	No	None	None	None	None	None	None	None	No
S0187720356	5	Male	NA	95	19	NA	Han	Student	Hubei	Wuhan	NA	No	No	Often (> 2 times/week)	6-7 h	Never	Strict	Balance	NA	Never	Like a sausage or snake, smooth and soft	Type 4	No	No	No	None	No	No	None	None	None	None	None	None	None	No
S0187711661	5	Male	NA	95	17	NA	Han	Student	Hubei	Wuhan	NA	No	No	Often (> 2 times/week)	6-7 h	Never	Strict	Balance	NA	Never	Like a sausage or snake, smooth and soft	Type 4	No	No	No	None	No	No	None	None	None	None	None	None	None	No
S0187720377	5	Female	NA	95	17	NA	Han	Student	Hubei	Wuhan	NA	No	No	Often (> 2 times/week)	6-7 h	Never	Strict	Balance	NA	Never	Like a sausage or snake, smooth and soft	Type 4	No	No	No	None	No	No	None	None	None	None	None	None	None	No
S0187697173	5	Male	AB	92	15	NA	Han	Student	Hubei	Wuhan	3.5	No	No	Often (> 2 times/week)	> 8h	Never	Strict	Balance	NA	Never	Like a sausage or snake, smooth and soft	Type 4	No	No	No	None	No	No	None	None	None	None	None	None	None	No
S0187717394	5	Male	AB	95	19	NA	Han	Student	Hubei	Wuhan	3.6	No	No	Often (> 2 times/week)	> 8h	Never	Strict	Balance	NA	Never	Like a sausage or snake, smooth and soft	Type 4	No	No	No	None	No	No	None	None	None	None	None	None	None	No
S0187692006	5	Female	NA	94	16	NA	Han	Student	Hubei	Wuhan	NA	No	No	Often (> 2 times/week)	> 8h	Never	Strict	Balance	NA	Never	Sausage-shaped but lumpy	Type 2	No	No	No	None	No	No	None	None	None	None	None	None	None	No
S0187699749	5	Male	NA	95	17	NA	Han	Student	Hubei	Shiyan	NA	No	No	Often (> 2 times/week)	7-8 h	Never	Strict	Balance	NA	Never	Like a sausage or snake, smooth and soft	Type 4	No	No	No	None	No	No	None	None	None	None	None	None	None	No
S0187699725	5	Female	NA	95	17.85	NA	Han	Student	Hubei	Shiyan	NA	No	No	Often (> 2 times/week)	> 8h	Never	Strict	Balance	NA	Never	Like a sausage but with cracks on its surface	Type 3	No	No	No	None	No	No	None	None	None	None	None	None	None	No
S0187711523	5	Male	NA	93.5	14.17	NA	Han	Student	Hubei	Wuhan	NA	No	No	Often (> 2 times/week)	7-8 h	Never	Strict	Balance	NA	Never	Like a sausage or snake, smooth and soft	Type 4	No	No	No	None	No	No	None	None	None	None	None	None	None	No
S0187672172	5	Male	NA	115	21	NA	Han	Student	Hubei	Wuhan	3	No	No	Often (> 2 times/week)	> 8h	Never	Strict	Balance	Sweet	Never	Like a sausage or snake, smooth and soft	Type 4	No	No	No	None	No	No	None	None	None	None	None	None	None	Yes
S0187718721	5	Male	NA	95	12	NA	Han	Student	Guangdong	Guangzhou	NA	No	No	Seldom (< 1 time/week)	> 8h	Never	Strict	Balance	NA	Never	Like a sausage or snake, smooth and soft	Type 4	No	No	Yes	None	No	No	None	None	None	None	None	Hypoimmunity / Easy to catch cold and fever / Irascibility	None	No
S0187695569	5	Male	NA	110	82	NA	Han	Student	Hubei	Wuhan	3.4	No	No	Seldom (< 1 time/week)	> 8h	Never	Relative regular	Meat	NA	Never	Like a sausage or snake, smooth and soft	Type 4	Yes	No	No	None	No	No	None	None	None	None	None	None	None	Yes
S0187707390	5	Male	A	97	58	NA	Han	Student	Guizhou	Qiandongnan Miao and Dong Autonomous Prefecture	3	No	No	Never	> 8h	Never	Irregular	Meat	NA	Never	Sausage-shaped but lumpy	Type 2	No	No	No	None	No	No	None	None	None	None	None	Hypoimmunity / Easy to catch cold and fever / Irascibility	None	Yes
S0187674148	5	Female	NA	115	19	NA	Han	Student	Xinjiang Uygur Autonomous Region	Bortala Mongolian Autonomous Prefecture	NA	No	No	Often (> 2 times/week)	7-8 h	Occasional	Relative regular	Meat	Sweet	Never	Like a sausage but with cracks on its surface	Type 3	No	No	No	None	No	No	None	Constipation (< 3 times/week)	None	None	None	None	None	No
S0187716978	5	Male	NA	107	16	NA	Han	Student	Hubei	Shiyan	NA	No	No	Occasional (1-2 times/week)	7-8 h	Occasional	Relative regular	Meat	NA	Never	Like a sausage but with cracks on its surface	Type 3	No	No	Yes	None	No	No	None	None	None	None	None	Irascibility	None	Yes
S0187687766	6	Female	A	132	26	NA	Han	Student	Fujian	Xiamen	NA	No	No	Occasional (1-2 times/week)	> 8h	Never	Relative regular	Meat	NA	Never	Like a sausage or snake, smooth and soft	Type 4	Yes	No	Yes	None	No	No	None	None	None	None	None	None	None	Yes
S0187704006	6	Female	A	108	18	NA	Han	Student	Hubei	Wuhan	NA	No	No	Occasional (1-2 times/week)	6-7 h	Often	Relative regular	NA	Sweet	Never	Like a sausage but with cracks on its surface	Type 3	No	No	Yes	None	No	No	None	Dyspepsia	None	None	None	None	Inappetence / Night sweats	No
S0187696355	6	Male	NA	118	21	NA	Han	Student	Hubei	Wuhan	NA	No	No	Occasional (1-2 times/week)	7-8 h	Occasional	Irregular	Vegetables	NA	Occasional	Like a sausage or snake, smooth and soft	Type 4	No	No	No	None	No	No	None	None	None	None	None	None	Inappetence / Night sweats	No
S0187713448	6	Female	NA	113	23	NA	Han	Student	Hubei	Wuhan	NA	No	No	Occasional (1-2 times/week)	7-8 h	Occasional	Relative regular	Balance	NA	Never	Like a sausage or snake, smooth and soft	Type 4	No	No	No	None	No	No	None	None	None	None	None	None	None	No
S0187673860	6	Female	NA	113	23	NA	Han	Student	Hubei	Wuhan	3.7	No	No	Occasional (1-2 times/week)	> 8h	Never	Strict	Balance	Sweet	Never	Like a sausage or snake, smooth and soft	Type 4	No	No	No	None	No	No	None	None	None	None	None	None	None	No
S0187701342	6	Male	NA	120	25	NA	Han	Student	Hubei	Wuhan	NA	No	No	Occasional (1-2 times/week)	> 8h	Never	Strict	Balance	NA	Never	Like a sausage or snake, smooth and soft	Type 4	No	No	No	None	No	No	None	None	None	None	None	None	None	No
S0187701343	6	Male	O	113	23	NA	Han	Student	Guangdong	Shenzhen	NA	No	No	Often (> 2 times/week)	> 8h	Occasional	Relative regular	Balance	NA	Never	Like a sausage but with cracks on its surface	Type 3	No	No	No	None	No	No	None	None	None	None	None	None	None	No
S0187672049	6	Female	A	118	24	NA	Han	Student	Hubei	Wuhan	2.8	No	No	Often (> 2 times/week)	7-8 h	Never	Strict	Balance	NA	Never	Like a sausage or snake, smooth and soft	Type 4	No	No	No	None	No	No	None	None	None	None	None	None	None	No
S0187707037	6	Female	A	123	25	NA	Han	Student	Hubei	Wuhan	3.4	No	No	Often (> 2 times/week)	> 8h	Occasional	Relative regular	NA	Sweet	Never	Like a sausage or snake, smooth and soft	Type 4	No	No	No	None	No	No	None	None	None	None	None	None	None	No
S0187714984	6	Female	O	115	25	NA	Han	Student	Hubei	Wuhan	NA	No	No	Often (> 2 times/week)	> 8h	Never	Relative regular	Vegetables	NA	Never	Like a sausage or snake, smooth and soft	Type 4	No	No	No	None	No	No	None	None	None	None	None	None	None	No
S0187714686	6	Male	B	125	26	NA	Han	Student	Hubei	Wuhan	3.6	No	No	Often (> 2 times/week)	> 8h	Never	Strict	Balance	NA	Never	Like a sausage or snake, smooth and soft	Type 4	No	No	No	None	No	No	None	None	None	None	None	None	None	No
S0187711442	6	Female	AB	113	24	NA	Han	Student	Hubei	Wuhan	3.5	No	No	Often (> 2 times/week)	> 8h	Never	Strict	Balance	NA	Never	Like a sausage or snake, smooth and soft	Type 4	No	No	No	None	No	No	None	None	None	None	None	None	None	No
S0187707075	6	Male	AB	115	22	NA	Han	Student	Hubei	Wuhan	3.5	No	No	Often (> 2 times/week)	> 8h	Never	Strict	Balance	NA	Never	Like a sausage or snake, smooth and soft	Type 4	No	No	No	None	No	No	None	None	None	None	None	None	None	No
S0187715992	6	Male	AB	129	30	NA	Han	Student	Hubei	Wuhan	3.5	No	No	Often (> 2 times/week)	> 8h	Never	Strict	Balance	NA	Never	Like a sausage or snake, smooth and soft	Type 4	No	No	No	None	No	No	None	None	None	None	None	None	None	No
S0187699698	6	Male	O	124	26	NA	Han	Student	Hubei	Wuhan	3	No	No	Often (> 2 times/week)	> 8h	Never	Relative regular	Balance	NA	Never	Like a sausage but with cracks on its surface	Type 3	No	No	No	None	No	No	None	None	None	None	None	None	None	No
S0187699377	6	Male	NA	110	21	NA	Han	Student	Hubei	Wuhan	3.5	No	No	Often (> 2 times/week)	> 8h	Never	Strict	Meat	NA	Never	Like a sausage but with cracks on its surface	Type 3	No	No	No	None	No	No	None	None	None	None	None	None	None	No
S0187687784	6	Female	O	113	24	NA	Gelo	Student	Hubei	Wuhan	NA	No	No	Often (> 2 times/week)	> 8h	Occasional	Relative regular	Balance	NA	Never	Like a sausage but with cracks on its surface	Type 3	No	No	No	None	No	No	None	None	None	None	None	None	None	No
S0187711564	6	Male	AB	113	24	NA	Han	Student	Hubei	Wuhan	3.5	No	No	Often (> 2 times/week)	> 8h	Never	Strict	Balance	NA	Never	Like a sausage but with cracks on its surface	Type 3	No	No	No	None	No	No	None	None	None	None	None	None	None	No
S0187706969	6	Male	NA	105	20	NA	Han	Student	Hubei	Wuhan	3.1	No	No	Often (> 2 times/week)	> 8h	Never	Strict	Balance	NA	Never	Like a sausage but with cracks on its surface	Type 3	No	No	No	None	No	No	None	None	None	None	None	None	None	No
YD10638	6	Male	NA	118	22	NA	Han	Student	Hubei	Wuhan	NA	No	No	Often (> 2 times/week)	6-7 h	Never	Strict	Balance	NA	Never	Like a sausage or snake, smooth and soft	Type 4	No	No	No	None	No	No	None	None	None	None	None	None	None	No
YD10643	6	Male	NA	109	18.8	NA	Han	Student	Hubei	Wuhan	NA	No	No	Often (> 2 times/week)	6-7 h	Never	Strict	Balance	NA	Never	Like a sausage or snake, smooth and soft	Type 4	No	No	No	None	No	No	None	None	None	None	None	None	None	No
S0187715933	6	Male	NA	103	22	NA	Han	Student	Hubei	Wuhan	NA	No	No	Often (> 2 times/week)	6-7 h	Never	Strict	Balance	NA	Never	Like a sausage or snake, smooth and soft	Type 4	No	No	No	None	No	No	None	None	None	None	None	None	None	No
S0187698295	6	Female	NA	117	22	NA	Han	Student	Hubei	Wuhan	NA	No	No	Often (> 2 times/week)	6-7 h	Never	Strict	Balance	NA	Never	Like a sausage or snake, smooth and soft	Type 4	No	No	No	None	No	No	None	None	None	None	None	None	None	No
S0187711666	6	Female	NA	113	25	NA	Han	Student	Hubei	Wuhan	NA	No	No	Often (> 2 times/week)	6-7 h	Never	Strict	Balance	NA	Never	Like a sausage or snake, smooth and soft	Type 4	No	No	No	None	No	No	None	None	None	None	None	None	None	No
S0187701045	6	Male	NA	113	22	NA	Han	Student	Hubei	Wuhan	NA	No	No	Often (> 2 times/week)	6-7 h	Never	Strict	Balance	NA	Never	Like a sausage or snake, smooth and soft	Type 4	No	No	No	None	No	No	None	None	None	None	None	None	None	No
S0187699387	6	Male	NA	109	22	NA	Han	Student	Hubei	Wuhan	NA	No	No	Often (> 2 times/week)	6-7 h	Never	Strict	Balance	NA	Never	Like a sausage or snake, smooth and soft	Type 4	No	No	No	None	No	No	None	None	None	None	None	None	None	No
S0187711648	6	Female	NA	113	24	NA	Han	Student	Hubei	Wuhan	NA	No	No	Often (> 2 times/week)	6-7 h	Never	Strict	Balance	NA	Never	Like a sausage or snake, smooth and soft	Type 4	No	No	No	None	No	No	None	None	None	None	None	None	None	No
S0187697158	6	Female	NA	110	20	NA	Han	Student	Hubei	Wuhan	NA	No	No	Often (> 2 times/week)	6-7 h	Never	Strict	Balance	NA	Never	Like a sausage or snake, smooth and soft	Type 4	No	No	No	None	No	No	None	None	None	None	None	None	None	No
S0187710583	6	Female	NA	112	21	NA	Han	Student	Hubei	Wuhan	NA	No	No	Often (> 2 times/week)	6-7 h	Never	Strict	Balance	NA	Never	Like a sausage or snake, smooth and soft	Type 4	No	No	No	None	No	No	None	None	None	None	None	None	None	No
S0187701372	6	Male	NA	120	25	NA	Han	Student	Hubei	Wuhan	NA	No	No	Often (> 2 times/week)	6-7 h	Never	Strict	Balance	NA	Never	Like a sausage or snake, smooth and soft	Type 4	No	No	No	None	No	No	None	None	None	None	None	None	None	No
S0187674952	6	Male	NA	117	22	NA	Han	Student	Hubei	Wuhan	3	No	No	Seldom (< 1 time/week)	> 8h	Never	Relative regular	Vegetables	Sweet	Never	Like a sausage or snake, smooth and soft	Type 4	No	Yes	No	None	No	No	None	None	None	None	None	None	None	No
S0187694077	6	Male	NA	108	26	NA	Han	Student	Hubei	Wuhan	NA	No	No	Seldom (< 1 time/week)	> 8h	Never	Strict	Vegetables	NA	Never	Soft blobs with clear-cut edges (passed easily)	Type 5	No	No	No	None	No	No	None	None	None	None	None	None	None	No
S0187707113	6	Female	NA	123	26	NA	Han	Student	Hubei	Wuhan	3.5	No	No	Often (> 2 times/week)	> 8h	Never	Strict	Balance	NA	Never	Like a sausage but with cracks on its surface	Type 3	No	No	No	None	No	No	None	None	None	None	None	None	None	No
S0187701395	6	Female	A	110	22	NA	Han	NA	Hubei	Wuhan	3.8	No	No	Often (> 2 times/week)	> 8h	Never	Strict	Balance	NA	Never	Like a sausage or snake, smooth and soft	Type 4	No	No	No	None	No	No	None	None	None	None	None	None	None	No
S0187699398	6	Male	AB	133	29	NA	Han	NA	Hubei	Wuhan	3.6	No	No	Often (> 2 times/week)	> 8h	Never	Strict	Balance	NA	Never	Like a sausage or snake, smooth and soft	Type 4	No	No	No	None	No	No	None	None	None	None	None	None	None	No
S0187695830	6	Female	AB	117	22	NA	Han	NA	Hubei	Wuhan	3.5	No	No	Often (> 2 times/week)	> 8h	Never	Strict	Balance	NA	Never	Like a sausage or snake, smooth and soft	Type 4	No	No	No	None	No	No	None	None	None	None	None	None	None	No
S0187706941	6	Male	AB	130	29	NA	Han	NA	Hubei	Wuhan	3.6	No	No	Often (> 2 times/week)	> 8h	Never	Strict	Balance	NA	Never	Like a sausage or snake, smooth and soft	Type 4	No	No	No	None	No	No	None	None	None	None	None	None	None	No
S0187707398	6	Male	AB	113	23	NA	Han	Student	Hubei	Wuhan	3.6	No	No	Often (> 2 times/week)	> 8h	Never	Strict	Balance	NA	Never	Like a sausage or snake, smooth and soft	Type 4	No	No	No	None	No	No	None	None	None	None	None	None	None	No
S0187696799	6	Male	AB	120	25	NA	Han	Student	Hubei	Wuhan	3.6	No	No	Often (> 2 times/week)	> 8h	Never	Strict	Balance	NA	Never	Like a sausage or snake, smooth and soft	Type 4	No	No	No	None	No	No	None	None	None	None	None	None	None	No
S0187720747	6	Female	AB	117	22	NA	Han	Student	Hubei	Wuhan	3.5	No	No	Often (> 2 times/week)	> 8h	Never	Strict	Balance	NA	Never	Like a sausage or snake, smooth and soft	Type 4	No	No	No	None	No	No	None	None	None	None	None	None	None	No
S0187699385	6	Male	A	100	17	NA	Han	Student	Hubei	Wuhan	3.6	No	No	Often (> 2 times/week)	> 8h	Never	Strict	Balance	NA	Never	Like a sausage but with cracks on its surface	Type 3	No	No	No	None	No	No	None	None	None	None	None	None	None	No
S0187697637	6	Male	AB	115	23	NA	Han	Student	Hubei	Wuhan	3.6	No	No	Often (> 2 times/week)	> 8h	Never	Strict	Balance	NA	Never	Like a sausage but with cracks on its surface	Type 3	No	No	No	None	No	No	None	None	None	None	None	None	None	No
S0187696106	6	Female	B	120	25	NA	Han	Student	Hubei	Wuhan	4	No	No	Often (> 2 times/week)	> 8h	Never	Strict	Balance	NA	Never	Like a sausage but with cracks on its surface	Type 3	No	No	No	None	No	No	None	None	None	None	None	None	None	No
S0187673054	6	Male	NA	115	25	NA	Han	Student	Hubei	Wuhan	NA	No	No	Often (> 2 times/week)	7-8 h	Never	Relative regular	Balance	NA	Never	Soft blobs with clear-cut edges (passed easily)	Type 5	No	No	No	None	No	No	None	None	None	None	None	None	None	No
S0187706687	6	Male	NA	115	21.5	NA	Han	Student	Hubei	Wuhan	3	No	No	Often (> 2 times/week)	> 8h	Never	Strict	Balance	NA	Never	Like a sausage or snake, smooth and soft	Type 4	No	No	No	None	No	No	None	None	None	None	None	None	None	No
S0187720034	6	Male	NA	110	22	NA	Han	Student	Hubei	Shiyan	NA	No	No	Often (> 2 times/week)	> 8h	Occasional	Relative regular	Balance	Sweet	Never	Soft blobs with clear-cut edges (passed easily)	Type 5	No	No	No	None	No	No	None	None	None	None	None	None	None	No
S0187696378	6	Male	NA	110	23	NA	Han	Student	Hubei	Wuhan	NA	No	No	Often (> 2 times/week)	7-8 h	Never	Strict	Balance	NA	Never	Like a sausage or snake, smooth and soft	Type 4	No	No	No	None	No	No	None	None	None	None	None	None	None	No
S0187697296	6	Female	NA	108	19.08	NA	Han	Student	NA	NA	NA	No	No	Often (> 2 times/week)	7-8 h	Never	Strict	Balance	NA	Never	Like a sausage or snake, smooth and soft	Type 4	No	No	No	None	No	No	None	None	None	None	None	None	None	No
S0187720588	6	Female	NA	118	19	NA	Han	Student	Hubei	Wuhan	2.9	No	No	Often (> 2 times/week)	> 8h	Never	Strict	Vegetables	Sweet	Occasional	Like a sausage but with cracks on its surface	Type 3	No	No	No	None	No	No	None	None	None	None	None	Irascibility	None	No
S0187703558	6	Female	NA	137	25	NA	Tujia	Student	Hubei	Yichang	3.5	No	No	Often (> 2 times/week)	> 8h	Never	Relative regular	Balance	NA	Never	Soft blobs with clear-cut edges (passed easily)	Type 5	No	Yes	No	None	No	No	None	Dyspepsia	None	None	None	Easy to catch cold and fever	Inappetence / Night sweats	No
S0187673059	6	Male	NA	110	20	NA	Han	Student	Shandong	Tai'an	3.2	No	No	Often (> 2 times/week)	7-8 h	Never	Relative regular	Vegetables	NA	Never	Like a sausage but with cracks on its surface	Type 3	No	No	No	None	No	No	None	None	None	None	None	None	Night sweats	Yes
S0187703732	6	Male	NA	120	20	NA	Han	Student	Hubei	Shiyan	4.1	No	No	Seldom (< 1 time/week)	7-8 h	Never	Relative regular	NA	Sweet	Never	Like a sausage but with cracks on its surface	Type 3	Yes	Yes	No	None	No	No	None	Dyspepsia	None	None	None	Hypoimmunity / Easy to catch cold and fever	Inappetence / Night sweats	No
S0187703826	6	Female	NA	117	20.5	NA	Han	Student	Guangdong	Shenzhen	NA	No	No	Often (> 2 times/week)	> 8h	Never	Strict	Balance	NA	Never	Separate hard lumps, like nuts (hard to pass)	Type 1	No	No	No	None	No	No	None	Dyspepsia / Food intolerance	None	None	None	None	None	No
S0187711212	6	Female	AB	122	19.5	NA	Han	Student	Hubei	Shiyan	NA	No	No	Often (> 2 times/week)	7-8 h	Never	Relative regular	Balance	Sweet	Never	Soft blobs with clear-cut edges (passed easily)	Type 5	No	No	Yes	None	No	No	None	None	None	None	None	Irascibility / Fear of cold	None	No
S0187692300	7	Male	A	113	25	NA	Han	Student	Hubei	Shiyan	NA	No	No	Often (> 2 times/week)	> 8h	Never	Strict	Balance	NA	Never	Soft blobs with clear-cut edges (passed easily)	Type 5	No	No	No	None	No	No	None	Dyspepsia	None	None	None	Irascibility	Diarrhea (> 3 times/day)	No
S0187699619	7	Female	A	130	30.5	NA	Han	Student	Hubei	Wuhan	3.1	No	No	Occasional (1-2 times/week)	> 8h	Never	Relative regular	Balance	NA	Never	Like a sausage or snake, smooth and soft	Type 4	No	No	No	None	No	No	None	None	None	None	None	None	None	No
S0187699396	7	Male	NA	125	31	NA	Han	Student	Hubei	Wuhan	NA	No	No	Occasional (1-2 times/week)	> 8h	Never	Strict	Meat	NA	Never	Sausage-shaped but lumpy	Type 2	Yes	No	No	None	No	No	None	None	None	None	None	None	None	No
YD00727	7	Male	NA	128	31	NA	Hui	Student	Hubei	Wuhan	3.6	No	No	Occasional (1-2 times/week)	> 8h	Never	Strict	Balance	NA	Never	Like a sausage or snake, smooth and soft	Type 4	No	No	No	None	No	No	None	None	None	None	None	None	None	No
S0187716007	7	Male	A	138	32	NA	Han	NA	Hubei	Wuhan	3.6	No	No	Occasional (1-2 times/week)	> 8h	Never	Strict	NA	Sweet	Never	Like a sausage or snake, smooth and soft	Type 4	Yes	Yes	No	None	No	No	None	None	None	None	None	None	None	No
S0187695780	7	Male	O	125	25.5	NA	Han	Student	Hubei	Wuhan	3	No	No	Occasional (1-2 times/week)	> 8h	Never	Strict	Meat	NA	Never	Like a sausage but with cracks on its surface	Type 3	No	No	No	None	No	No	None	None	None	None	None	None	None	No
S0187672250	7	Female	A	120	22	NA	Han	Student	Hubei	Wuhan	NA	No	No	Occasional (1-2 times/week)	7-8 h	Never	Strict	Balance	NA	Never	Like a sausage or snake, smooth and soft	Type 4	No	No	No	None	No	No	None	None	None	None	None	None	None	No
SRGA36611	7	Male	NA	140	32	NA	Han	Student	Zhejiang	Wenzhou	NA	No	No	Occasional (1-2 times/week)	6-7 h	Occasional	Relative regular	Meat	NA	Never	Sausage-shaped but lumpy	Type 2	No	No	No	None	No	No	None	None	None	None	None	None	None	No
S0187706928	7	Female	NA	124	25	NA	Han	Student	Hubei	Wuhan	NA	No	No	Often (> 2 times/week)	> 8h	Never	Strict	Balance	NA	Never	Sausage-shaped but lumpy	Type 2	Yes	Yes	No	None	No	No	None	None	None	None	None	None	None	No
S0187700204	7	Male	AB	125	30	NA	Han	Student	Hubei	Wuhan	NA	No	No	Often (> 2 times/week)	> 8h	Never	Strict	Balance	NA	Never	Like a sausage or snake, smooth and soft	Type 4	No	No	No	None	No	No	None	None	None	None	None	None	None	No
S0187689028	7	Female	NA	116	22	NA	Han	Student	Hubei	Wuhan	NA	No	No	Often (> 2 times/week)	> 8h	Never	Strict	Balance	NA	Never	Sausage-shaped but lumpy	Type 2	No	No	No	None	No	No	None	None	None	None	None	None	None	No
S0187699882	7	Male	A	132	32.5	NA	Han	Student	Hubei	Wuhan	3.3	No	No	Often (> 2 times/week)	> 8h	Never	Strict	Meat	NA	Never	Like a sausage or snake, smooth and soft	Type 4	No	No	No	None	No	No	None	None	None	None	None	None	None	No
S0187693522	7	Male	NA	124	28	NA	Han	Student	Hubei	Wuhan	2.5	No	No	Often (> 2 times/week)	> 8h	Never	Strict	Meat	Sweet	Never	Like a sausage or snake, smooth and soft	Type 4	No	No	No	None	No	No	None	None	None	None	None	None	None	No
S0187701545	7	Male	NA	125	27	NA	Han	Student	Hubei	Wuhan	3.2	No	No	Often (> 2 times/week)	> 8h	Never	Strict	Meat	NA	Never	Like a sausage or snake, smooth and soft	Type 4	No	No	No	None	No	No	None	None	None	None	None	None	None	No
S0187693799	7	Male	B	125	26	NA	Han	Student	Hubei	Wuhan	3.6	No	No	Often (> 2 times/week)	> 8h	Never	Strict	Balance	NA	Never	Like a sausage or snake, smooth and soft	Type 4	No	No	No	None	No	No	None	None	None	None	None	None	None	No
S0187697457	7	Female	O	122	28	NA	Han	Student	Hubei	Wuhan	2.3	No	No	Often (> 2 times/week)	> 8h	Never	Relative regular	Meat	NA	Never	Like a sausage but with cracks on its surface	Type 3	No	No	No	None	No	No	None	None	None	None	None	None	None	No
S0187696451	7	Female	NA	125	27	NA	Han	Student	Hubei	Wuhan	3.4	No	No	Often (> 2 times/week)	> 8h	Never	Strict	Vegetables	NA	Never	Like a sausage but with cracks on its surface	Type 3	No	No	No	None	No	No	None	None	None	None	None	None	None	No
S0187697271	7	Male	AB	116	23	NA	Han	Student	Hubei	Wuhan	3.5	No	No	Often (> 2 times/week)	> 8h	Never	Strict	Balance	NA	Never	Like a sausage but with cracks on its surface	Type 3	No	No	No	None	No	No	None	None	None	None	None	None	None	No
S0187718223	7	Female	B	115	22	NA	Han	Student	Hubei	Wuhan	3.5	No	No	Often (> 2 times/week)	> 8h	Never	Strict	Balance	NA	Never	Like a sausage but with cracks on its surface	Type 3	No	No	No	None	No	No	None	None	None	None	None	None	None	No
S0187710563	7	Female	NA	125	35	NA	Han	Student	Hubei	Wuhan	NA	No	No	Often (> 2 times/week)	> 8h	Never	Strict	Balance	NA	Never	Like a sausage or snake, smooth and soft	Type 4	No	No	No	None	No	No	None	None	None	None	None	None	None	No
S0187701197	7	Female	NA	130	30	NA	Han	Student	Hubei	Wuhan	3.2	No	No	Often (> 2 times/week)	> 8h	Never	Strict	Balance	NA	Never	Like a sausage but with cracks on its surface	Type 3	No	No	No	None	No	No	None	None	None	None	None	None	None	No
S0187707156	7	Male	NA	130	28	NA	Han	Student	Hubei	Wuhan	3.2	No	No	Often (> 2 times/week)	> 8h	Never	Strict	Balance	NA	Never	Like a sausage but with cracks on its surface	Type 3	No	No	No	None	No	No	None	None	None	None	None	None	None	No
S0187719045	7	Male	NA	124	26	NA	Han	Student	Hubei	Wuhan	NA	No	No	Often (> 2 times/week)	> 8h	Never	Strict	Balance	NA	Never	Like a sausage or snake, smooth and soft	Type 4	No	No	No	None	No	No	None	None	None	None	None	None	None	No
YD10540	7	Male	NA	120	26	NA	Han	Student	Hubei	Wuhan	NA	No	No	Often (> 2 times/week)	6-7 h	Never	Strict	Balance	NA	Never	Like a sausage or snake, smooth and soft	Type 4	No	No	No	None	No	No	None	None	None	None	None	None	None	No
YD10547	7	Male	NA	125	25	NA	Han	Student	Hubei	Wuhan	NA	No	No	Often (> 2 times/week)	6-7 h	Never	Strict	Balance	NA	Never	Like a sausage or snake, smooth and soft	Type 4	No	No	No	None	No	No	None	None	None	None	None	None	None	No
YD10548	7	Male	NA	122	24	NA	Han	Student	Hubei	Wuhan	NA	No	No	Often (> 2 times/week)	6-7 h	Never	Strict	Balance	NA	Never	Like a sausage or snake, smooth and soft	Type 4	No	No	No	None	No	No	None	None	None	None	None	None	None	No
YD10549	7	Male	NA	128	25	NA	Han	Student	Hubei	Wuhan	NA	No	No	Often (> 2 times/week)	6-7 h	Never	Strict	Balance	NA	Never	Like a sausage or snake, smooth and soft	Type 4	No	No	No	None	No	No	None	None	None	None	None	None	None	No
YD10552	7	Male	NA	124	26	NA	Han	Student	Hubei	Wuhan	NA	No	No	Often (> 2 times/week)	6-7 h	Never	Strict	Balance	NA	Never	Like a sausage or snake, smooth and soft	Type 4	No	No	No	None	No	No	None	None	None	None	None	None	None	No
YD10566	7	Male	NA	125	27	NA	Han	Student	Hubei	Wuhan	NA	No	No	Often (> 2 times/week)	6-7 h	Never	Strict	Balance	NA	Never	Like a sausage or snake, smooth and soft	Type 4	No	No	No	None	No	No	None	None	None	None	None	None	None	No
YD10719	7	Male	NA	129	28	NA	Han	Student	Hubei	Wuhan	NA	No	No	Often (> 2 times/week)	6-7 h	Never	Strict	Balance	NA	Never	Like a sausage or snake, smooth and soft	Type 4	No	No	No	None	No	No	None	None	None	None	None	None	None	No
S0187674242	7	Female	NA	125	23	NA	Han	Student	Hubei	Wuhan	NA	No	No	Often (> 2 times/week)	6-7 h	Never	Strict	Balance	NA	Never	Like a sausage or snake, smooth and soft	Type 4	No	No	No	None	No	No	None	None	None	None	None	None	None	No
S0187701445	7	Male	NA	125	35	NA	Han	Student	Hubei	Wuhan	NA	No	No	Often (> 2 times/week)	6-7 h	Never	Strict	Balance	NA	Never	Like a sausage or snake, smooth and soft	Type 4	No	No	No	None	No	No	None	None	None	None	None	None	None	No
S0187687923	7	Female	NA	135	30	NA	Han	Student	Guangdong	Guangzhou	NA	No	No	Often (> 2 times/week)	> 8h	Never	Strict	NA	Sweet	Never	Soft blobs with clear-cut edges (passed easily)	Type 5	No	No	No	None	No	No	None	None	None	None	None	None	None	No
S0187696305	7	Female	NA	126	30	NA	Han	Student	Hubei	Wuhan	2.6	No	No	Often (> 2 times/week)	> 8h	Never	Relative regular	Balance	NA	Never	Sausage-shaped but lumpy	Type 2	No	No	No	None	No	No	None	None	None	None	None	None	None	No
S0187707158	7	Male	B	121	25	NA	Han	Student	Hubei	Wuhan	3.5	No	No	Often (> 2 times/week)	> 8h	Never	Strict	Balance	NA	Never	Like a sausage or snake, smooth and soft	Type 4	No	No	No	None	No	No	None	None	None	None	None	None	None	No
S0187696480	7	Male	AB	125	25	NA	Han	Student	Hubei	Wuhan	3.6	No	No	Often (> 2 times/week)	> 8h	Never	Strict	Balance	NA	Never	Like a sausage or snake, smooth and soft	Type 4	No	No	No	None	No	No	None	None	None	None	None	None	None	No
S0187695833	7	Male	B	130	26	NA	Han	Student	Hubei	Wuhan	3.5	No	No	Often (> 2 times/week)	> 8h	Never	Strict	Balance	NA	Never	Like a sausage or snake, smooth and soft	Type 4	No	No	No	None	No	No	None	None	None	None	None	None	None	No
S0187696682	7	Male	AB	120	25	NA	Han	Student	Hubei	Wuhan	3.5	No	No	Often (> 2 times/week)	> 8h	Never	Strict	Balance	NA	Never	Like a sausage or snake, smooth and soft	Type 4	No	No	No	None	No	No	None	None	None	None	None	None	None	No
S0187695820	7	Male	AB	130	28	NA	Han	Student	Hubei	Wuhan	3.6	No	No	Often (> 2 times/week)	> 8h	Never	Strict	Balance	NA	Never	Like a sausage or snake, smooth and soft	Type 4	No	No	No	None	No	No	None	None	None	None	None	None	None	No
S0187707976	7	Male	AB	120	24	NA	Han	Student	Hubei	Wuhan	3.6	No	No	Often (> 2 times/week)	> 8h	Never	Strict	Balance	NA	Never	Like a sausage or snake, smooth and soft	Type 4	No	No	No	None	No	No	None	None	None	None	None	None	None	No
S0187705444	7	Male	B	120	25	NA	Han	Student	Hubei	Wuhan	3.5	No	No	Often (> 2 times/week)	> 8h	Never	Strict	Balance	NA	Never	Like a sausage or snake, smooth and soft	Type 4	No	No	No	None	No	No	None	None	None	None	None	None	None	No
S0187695185	7	Female	O	130	28	NA	Han	Student	Hubei	Wuhan	3.5	No	No	Often (> 2 times/week)	> 8h	Never	Strict	Balance	NA	Never	Like a sausage or snake, smooth and soft	Type 4	No	No	No	None	No	No	None	None	None	None	None	None	None	No
S0187699002	7	Male	A	122	35	NA	Han	Student	Hubei	Wuhan	NA	No	No	Often (> 2 times/week)	> 8h	Never	Relative regular	Balance	NA	Never	Like a sausage but with cracks on its surface	Type 3	No	No	No	None	No	No	None	None	None	None	None	None	None	No
S0187695749	7	Male	O	124	25	NA	Han	Student	Hubei	Wuhan	3.2	No	No	Often (> 2 times/week)	> 8h	Never	Strict	Balance	NA	Never	Like a sausage or snake, smooth and soft	Type 4	No	No	No	None	No	No	None	None	None	None	None	None	None	No
S0187695677	7	Female	O	115	24	NA	Han	Student	Hubei	Wuhan	3.2	No	No	Often (> 2 times/week)	> 8h	Never	Strict	Balance	NA	Never	Like a sausage or snake, smooth and soft	Type 4	No	No	No	None	No	No	None	None	None	None	None	None	None	No
S0187672140	7	Male	NA	127	26	NA	Han	Student	Hubei	Wuhan	NA	No	No	Often (> 2 times/week)	7-8 h	Never	Relative regular	Balance	NA	Never	Like a sausage but with cracks on its surface	Type 3	No	No	No	None	No	No	None	None	None	None	None	None	None	No
S0187717601	7	Male	AB	135	29	NA	Han	Student	Hubei	Wuhan	NA	No	No	Seldom (< 1 time/week)	> 8h	Never	Strict	Balance	NA	Often	Sausage-shaped but lumpy	Type 2	No	No	No	Probiotics or prebiotics	No	No	None	Constipation (< 3 times/week) / Dyspepsia	None	None	None	None	Weight loss / Diarrhea (> 3 times/day)	No
S0187692180	7	Male	O	NA	24	NA	Han	Student	Liaoning	Dalian	3.8	No	No	Seldom (< 1 time/week)	> 8h	Never	Strict	NA	Sweet	Never	Like a sausage or snake, smooth and soft	Type 4	No	No	No	None	No	No	None	None	None	None	None	Irascibility	Weight loss / Inappetence /Lymphadenectasis / Dermal ulcer	No
S0187685808	7	Male	NA	115	22.2	NA	Han	Student	Hubei	Ezhou	NA	No	No	Never	> 8h	Never	Relative regular	NA	Sweet	Never	Like a sausage but with cracks on its surface	Type 3	No	No	Yes	None	No	No	None	None	None	None	None	Irascibility	None	No
S0187694963	8	Male	AB	135	25	NA	Han	Student	Hubei	Shiyan	NA	No	No	Occasional (1-2 times/week)	7-8 h	Never	Strict	Meat	Sweet	Never	Like a sausage but with cracks on its surface	Type 3	No	No	No	None	No	No	None	None	None	None	None	None	Dermal ulcer	No
S0187701024	8	Male	B	136	22	NA	Han	Student	Hubei	Wuhan	3.3	No	No	Occasional (1-2 times/week)	> 8h	Never	Relative regular	Balance	NA	Never	Like a sausage or snake, smooth and soft	Type 4	No	Yes	No	None	No	No	None	None	None	None	None	None	None	Yes
S0187707960	8	Female	A	130	25	NA	Han	Student	Hubei	Wuhan	3.5	No	No	Occasional (1-2 times/week)	> 8h	Never	Strict	Balance	NA	Never	Like a sausage but with cracks on its surface	Type 3	Yes	No	No	None	No	No	None	None	Haemorrhoids	None	None	None	None	No
S0187717497	8	Male	O	121	20	NA	Han	Student	Hubei	Wuhan	3	No	No	Occasional (1-2 times/week)	> 8h	Occasional	Strict	Balance	Salty	Never	Like a sausage but with cracks on its surface	Type 3	No	Yes	Yes	None	No	No	Insomnia	None	None	None	None	Easy to catch cold and fever / Irascibility	None	Yes
S0187673012	8	Male	A	138	28	NA	Han	Student	Guangdong	Shenzhen	NA	No	No	Often (> 2 times/week)	> 8h	Never	Strict	Meat	NA	Never	Like a sausage but with cracks on its surface	Type 3	No	No	No	None	No	No	None	None	None	None	None	Irascibility	None	No
S0187713009	8	Female	A	130	29	NA	Han	Student	Hubei	Wuhan	3	No	No	Occasional (1-2 times/week)	> 8h	Never	Relative regular	Balance	NA	Never	Like a sausage or snake, smooth and soft	Type 4	No	No	No	None	No	No	None	None	None	None	None	None	None	No
S0187699673	8	Female	NA	115	24	NA	Han	Student	Hubei	Wuhan	3.5	No	No	Occasional (1-2 times/week)	> 8h	Never	Strict	Balance	NA	Never	Like a sausage but with cracks on its surface	Type 3	No	No	No	None	No	No	None	None	None	None	None	None	None	No
S0187720170	8	Male	NA	120	35	NA	Han	Student	Hubei	Wuhan	3.9	No	No	Occasional (1-2 times/week)	> 8h	Never	Strict	Balance	NA	Never	Like a sausage but with cracks on its surface	Type 3	No	No	No	None	No	No	None	None	None	None	None	None	None	No
S0187674370	8	Male	NA	115	24	NA	Han	Student	Hubei	Wuhan	3.4	No	No	Often (> 2 times/week)	> 8h	Occasional	Relative regular	Balance	NA	Never	Like a sausage or snake, smooth and soft	Type 4	No	No	No	None	No	No	None	None	None	None	None	None	None	No
S0187718814	8	Male	B	130	26	NA	Han	Student	Hubei	Wuhan	NA	No	No	Often (> 2 times/week)	> 8h	Occasional	Strict	Balance	NA	Never	Like a sausage or snake, smooth and soft	Type 4	No	No	Yes	None	No	No	None	None	None	None	None	None	None	No
S0187710966	8	Female	NA	135	33	NA	Han	Student	Hubei	Wuhan	NA	No	No	Often (> 2 times/week)	> 8h	Never	Strict	NA	Sweet	Never	Like a sausage or snake, smooth and soft	Type 4	No	No	No	None	No	No	None	None	None	None	None	None	None	No
S0187696530	8	Male	O	138	32	NA	Han	Student	Hubei	Wuhan	3.6	No	No	Often (> 2 times/week)	> 8h	Never	Strict	Balance	NA	Never	Like a sausage but with cracks on its surface	Type 3	No	No	No	None	No	No	None	None	None	None	None	None	None	No
S0187711399	8	Female	NA	140	32	NA	Han	Student	Hubei	Wuhan	NA	No	No	Often (> 2 times/week)	7-8 h	Never	Strict	Balance	NA	Never	Separate hard lumps, like nuts (hard to pass)	Type 1	No	No	No	None	No	No	None	None	None	None	None	None	None	No
S0187710997	8	Male	NA	140	33	NA	Han	Student	Hubei	Wuhan	3.4	No	No	Often (> 2 times/week)	> 8h	Never	Strict	Meat	NA	Never	Like a sausage or snake, smooth and soft	Type 4	No	No	No	None	No	No	None	None	None	None	None	None	None	No
S0187706720	8	Male	O	126	28	NA	Han	Student	Hubei	Wuhan	NA	No	No	Often (> 2 times/week)	> 8h	Never	Strict	Balance	NA	Never	Like a sausage or snake, smooth and soft	Type 4	No	No	No	None	No	No	None	None	None	None	None	None	None	No
S0187696095	8	Female	O	128	29	NA	Han	Student	Hubei	Wuhan	3.5	No	No	Often (> 2 times/week)	> 8h	Never	Strict	Balance	NA	Never	Like a sausage or snake, smooth and soft	Type 4	No	No	No	None	No	No	None	None	None	None	None	None	None	No
S0187674402	8	Male	NA	126	29	NA	Han	Student	Hubei	Xiangyang	3.7	No	No	Often (> 2 times/week)	> 8h	Never	Strict	Meat	NA	Never	Like a sausage or snake, smooth and soft	Type 4	Yes	No	No	None	No	No	None	None	None	None	None	None	None	No
YD10531	8	Male	NA	120	23	NA	Han	Student	Hubei	Wuhan	NA	No	No	Often (> 2 times/week)	6-7 h	Never	Strict	Balance	NA	Never	Like a sausage or snake, smooth and soft	Type 4	No	No	No	None	No	No	None	None	None	None	None	None	None	No
YD10532	8	Male	NA	122	25	NA	Han	Student	Hubei	Wuhan	NA	No	No	Often (> 2 times/week)	6-7 h	Never	Strict	Balance	NA	Never	Like a sausage or snake, smooth and soft	Type 4	No	No	No	None	No	No	None	None	None	None	None	None	None	No
YD10535	8	Male	NA	127	28	NA	Han	Student	Hubei	Wuhan	NA	No	No	Often (> 2 times/week)	6-7 h	Never	Strict	Balance	NA	Never	Like a sausage or snake, smooth and soft	Type 4	No	No	No	None	No	No	None	None	None	None	None	None	None	No
YD10555	8	Male	NA	120	24	NA	Han	Student	Hubei	Wuhan	NA	No	No	Often (> 2 times/week)	6-7 h	Never	Strict	Balance	NA	Never	Like a sausage or snake, smooth and soft	Type 4	No	No	No	None	No	No	None	None	None	None	None	None	None	No
YD10603	8	Female	NA	125	28	NA	Han	Student	Hubei	Wuhan	NA	No	No	Often (> 2 times/week)	6-7 h	Never	Strict	Balance	NA	Never	Like a sausage or snake, smooth and soft	Type 4	No	No	No	None	No	No	None	None	None	None	None	None	None	No
YD10646	8	Male	NA	127	26	NA	Han	Student	Hubei	Wuhan	NA	No	No	Often (> 2 times/week)	6-7 h	Never	Strict	Balance	NA	Never	Like a sausage or snake, smooth and soft	Type 4	No	No	No	None	No	No	None	None	None	None	None	None	None	No
S0187718717	8	NA	NA	120	24	NA	Han	Student	Hubei	Wuhan	NA	No	No	Often (> 2 times/week)	6-7 h	Never	Strict	Balance	NA	Never	Like a sausage or snake, smooth and soft	Type 4	No	No	No	None	No	No	None	None	None	None	None	None	None	No
S0187695676	8	Female	NA	123	30	NA	Han	Student	Hubei	Wuhan	NA	No	No	Often (> 2 times/week)	6-7 h	Never	Strict	Balance	NA	Never	Like a sausage or snake, smooth and soft	Type 4	No	No	No	None	No	No	None	None	None	None	None	None	None	No
S0187686962	8	Male	AB	133	29	NA	Han	Student	Hunan	Loudi	2.8	No	No	Often (> 2 times/week)	> 8h	Never	Relative regular	Balance	NA	Never	Sausage-shaped but lumpy	Type 2	No	No	No	Probiotics or prebiotics	No	No	None	None	None	None	None	None	None	No
S0187707793	8	Male	NA	130	33	NA	Han	Student	Henan	Xinyang	NA	No	No	Seldom (< 1 time/week)	> 8h	Never	Strict	Meat	NA	Never	Like a sausage or snake, smooth and soft	Type 4	No	No	No	None	No	No	None	None	None	None	None	None	None	No
S0187699449	8	Male	AB	130	28	NA	Han	Student	Hubei	Wuhan	3.6	No	No	Often (> 2 times/week)	> 8h	Never	Strict	Balance	NA	Never	Like a sausage or snake, smooth and soft	Type 4	No	No	No	None	No	No	None	None	None	None	None	None	None	No
S0187701215	8	Male	B	120	24	NA	Han	Student	Hubei	Wuhan	3.6	No	No	Often (> 2 times/week)	> 8h	Never	Strict	Balance	NA	Never	Like a sausage or snake, smooth and soft	Type 4	No	No	No	None	No	No	None	None	None	None	None	None	None	No
S0187695714	8	Male	B	125	27	NA	Han	Student	Hubei	Wuhan	3.5	No	No	Often (> 2 times/week)	> 8h	Never	Strict	Balance	NA	Never	Like a sausage or snake, smooth and soft	Type 4	No	No	No	None	No	No	None	None	None	None	None	None	None	No
S0187710582	8	Male	AB	130	26	NA	Han	Student	Hubei	Wuhan	3.6	No	No	Often (> 2 times/week)	> 8h	Never	Strict	Balance	NA	Never	Like a sausage but with cracks on its surface	Type 3	No	No	No	None	No	No	None	None	None	None	None	None	None	No
S0187674264	8	Male	NA	132	33	NA	Han	Student	Hubei	Wuhan	NA	No	No	Often (> 2 times/week)	> 8h	Never	Strict	Vegetables	NA	Never	Like a sausage but with cracks on its surface	Type 3	No	No	No	None	No	No	None	None	None	None	None	None	None	No
S0187711403	8	Male	O	120	22	NA	Han	Student	Hubei	Wuhan	NA	No	No	Often (> 2 times/week)	> 8h	Never	Strict	Balance	NA	Never	Like a sausage or snake, smooth and soft	Type 4	No	No	No	None	No	No	None	None	None	None	None	None	None	No
S0187701484	8	Female	O	132	27	NA	Han	Student	Hubei	Wuhan	3.4	No	No	Often (> 2 times/week)	> 8h	Never	Strict	Balance	NA	Never	Like a sausage or snake, smooth and soft	Type 4	No	No	No	None	No	No	None	None	None	None	None	None	None	No
S0187695941	8	Male	O	132	27	NA	Han	Student	Hubei	Wuhan	3.6	No	No	Often (> 2 times/week)	> 8h	Never	Strict	Balance	NA	Never	Like a sausage or snake, smooth and soft	Type 4	No	No	No	None	No	No	None	None	None	None	None	None	None	No
S0187687312	8	Male	NA	130	26	NA	Han	Student	Hubei	Xianning	3.6	No	No	Never	> 8h	Occasional	Relative regular	Meat	Sweet	Never	Like a sausage but with cracks on its surface	Type 3	No	No	No	None	No	No	None	Constipation (< 3 times/week)	None	None	None	None	Night sweats	No
S0187715853	9	Female	A	135	25	NA	Han	Student	Hebei	Shijiazhuang	NA	No	No	Occasional (1-2 times/week)	> 8h	Never	Strict	Meat	NA	Occasional	Sausage-shaped but lumpy	Type 2	No	No	No	None	No	No	None	Constipation (< 3 times/week)	None	None	None	None	None	No
S0187674247	9	Female	NA	140	26	NA	Han	Student	Hubei	Wuhan	3	No	No	Often (> 2 times/week)	7-8 h	Occasional	Strict	NA	Salty	Never	Like a sausage but with cracks on its surface	Type 3	No	No	No	None	No	No	None	Dyspepsia	None	None	None	None	Inappetence	No
S0187717706	9	Male	B	145	35	NA	Mongolian	Student	Beijing	Beijing	3.7	No	No	Occasional (1-2 times/week)	> 8h	Never	Strict	Meat	NA	Never	Like a sausage or snake, smooth and soft	Type 4	No	No	No	None	No	No	None	None	None	None	None	None	None	No
S0187701607	9	Female	O	116	23	NA	Han	Student	Hubei	Wuhan	3	No	No	Occasional (1-2 times/week)	> 8h	Occasional	Relative regular	Balance	NA	Never	Like a sausage or snake, smooth and soft	Type 4	No	No	No	None	No	No	None	None	None	None	None	None	None	No
S0187713008	9	Male	NA	145	50	NA	Han	Student	Hubei	Wuhan	NA	No	No	Occasional (1-2 times/week)	> 8h	Never	Relative regular	Meat	NA	Never	Like a sausage but with cracks on its surface	Type 3	No	No	No	None	No	No	None	None	None	None	None	None	None	No
S0187673890	9	Female	NA	135	35	NA	Han	Student	Hubei	Wuhan	NA	No	No	Occasional (1-2 times/week)	7-8 h	Never	Strict	NA	Sweet	Never	Separate hard lumps, like nuts (hard to pass)	Type 1	No	No	No	None	No	No	None	None	None	None	None	None	None	No
S0187707131	9	Female	AB	130	32	NA	Han	Student	Hubei	Wuhan	3.6	No	No	Often (> 2 times/week)	> 8h	Never	Strict	Balance	NA	Never	Like a sausage but with cracks on its surface	Type 3	No	No	No	None	No	No	None	None	None	None	None	None	None	No
S0187672690	9	Male	NA	135	33	NA	Han	Student	Hubei	Wuhan	NA	No	No	Often (> 2 times/week)	7-8 h	Never	Strict	Meat	NA	Never	Like a sausage or snake, smooth and soft	Type 4	Yes	No	No	None	No	No	None	None	None	None	None	None	None	No
S0187672292	9	Male	NA	140	36	NA	Han	Student	Hubei	Wuhan	NA	No	No	Often (> 2 times/week)	7-8 h	Never	Strict	Balance	NA	Never	Like a sausage or snake, smooth and soft	Type 4	No	No	No	None	No	No	None	None	None	None	None	None	None	No
S0187701439	9	Female	NA	130	33	NA	Han	Student	Hubei	Wuhan	2.4	No	No	Often (> 2 times/week)	> 8h	Often	Strict	Balance	NA	Never	Like a sausage but with cracks on its surface	Type 3	No	No	No	None	No	No	None	None	None	None	None	None	None	No
S0187697056	9	Male	NA	128	30	NA	Han	Student	Hubei	Wuhan	3.7	No	No	Often (> 2 times/week)	> 8h	Never	Strict	Meat	NA	Never	Like a sausage but with cracks on its surface	Type 3	No	No	No	None	No	No	None	None	None	None	None	None	None	No
S0187697730	9	Male	NA	134	36	NA	Han	Student	Hubei	Wuhan	3.2	No	No	Often (> 2 times/week)	> 8h	Never	Strict	Meat	NA	Never	Like a sausage but with cracks on its surface	Type 3	No	No	No	None	No	No	None	None	None	None	None	None	None	No
S0187706541	9	Male	O	142	30	NA	Han	Student	Hubei	Wuhan	3.6	No	No	Often (> 2 times/week)	> 8h	Never	Strict	Balance	NA	Occasional	Like a sausage or snake, smooth and soft	Type 4	Yes	Yes	No	None	No	No	None	None	None	None	None	None	Night sweats	No
S0187715069	9	Female	AB	138	36	NA	Han	Student	Hubei	Wuhan	3.4	No	No	Often (> 2 times/week)	> 8h	Never	Strict	NA	Sweet	Never	Soft blobs with clear-cut edges (passed easily)	Type 5	No	No	No	None	No	No	None	None	None	None	None	None	None	No
YD10539	9	Male	NA	124	27	NA	Han	Student	Hubei	Wuhan	NA	No	No	Often (> 2 times/week)	6-7 h	Never	Strict	Balance	NA	Never	Like a sausage or snake, smooth and soft	Type 4	No	No	No	None	No	No	None	None	None	None	None	None	None	No
YD10569	9	Male	NA	135	33	NA	Han	Student	Hubei	Wuhan	NA	No	No	Often (> 2 times/week)	6-7 h	Never	Strict	Balance	NA	Never	Like a sausage or snake, smooth and soft	Type 4	No	No	No	None	No	No	None	None	None	None	None	None	None	No
S0187706952	9	Female	NA	137	36	NA	Han	Student	Jilin	Changchun	NA	No	No	Often (> 2 times/week)	> 8h	Never	Strict	NA	Sweet	Never	Like a sausage but with cracks on its surface	Type 3	No	No	No	None	No	No	None	None	None	None	None	None	None	No
S0187715000	9	Female	NA	136	33	NA	Han	Student	Hubei	Wuhan	NA	No	No	Seldom (< 1 time/week)	> 8h	Occasional	Irregular	Balance	NA	Never	Soft blobs with clear-cut edges (passed easily)	Type 5	No	No	No	None	No	No	None	None	None	None	None	None	None	No
S019935089	9	Male	b	138	34	NA	Han	Student	Shandong	Tai'an	NA	No	No	Seldom (< 1 time/week)	> 8h	Never	Strict	Balance	NA	Never	Like a sausage or snake, smooth and soft	Type 4	No	No	No	None	No	No	None	None	None	None	None	None	None	No
S0187695818	9	Female	O	142	35	NA	Han	Student	Hubei	Wuhan	2.9	No	No	Often (> 2 times/week)	> 8h	Never	Strict	Meat	Sweet	Never	Sausage-shaped but lumpy	Type 2	No	No	No	None	No	No	None	None	None	None	None	None	None	No
S0187697615	9	Female	AB	130	33	NA	Han	Student	Hubei	Wuhan	3.6	No	No	Often (> 2 times/week)	> 8h	Never	Strict	Balance	NA	Never	Like a sausage or snake, smooth and soft	Type 4	No	No	No	None	No	No	None	None	None	None	None	None	None	No
S0187696135	9	Female	AB	130	32	NA	Han	Student	Hubei	Wuhan	3.5	No	No	Often (> 2 times/week)	> 8h	Never	Strict	Balance	NA	Never	Like a sausage but with cracks on its surface	Type 3	No	No	No	None	No	No	None	None	None	None	None	None	None	No
S01669042	9	Female	NA	141	33	NA	Han	Student	Beijing	Beijing	NA	No	No	Often (> 2 times/week)	7-8 h	Never	Relative regular	Balance	NA	Never	Like a sausage or snake, smooth and soft	Type 4	No	No	No	None	No	No	None	None	None	None	None	None	None	No
S0187696733	9	Male	NA	142	35	NA	Han	Student	Hubei	Jingzhou	NA	No	No	Often (> 2 times/week)	> 8h	Never	Strict	Balance	NA	Never	Like a sausage or snake, smooth and soft	Type 4	No	No	No	None	No	No	None	None	None	None	None	None	None	No
S0187687912	9	Male	B	136	30	NA	Han	Student	Guangdong	Shenzhen	4	No	No	Seldom (< 1 time/week)	> 8h	Never	Irregular	Meat	NA	Never	Sausage-shaped but lumpy	Type 2	No	No	No	None	No	No	None	Constipation (< 3 times/week) / Abdominal pain	None	None	None	Hypoimmunity / Fear of cold	None	No
S0187693959	10	Male	B	147	44.5	NA	Han	Student	Hubei	Wuhan	NA	No	No	Occasional (1-2 times/week)	> 8h	Never	Relative regular	Balance	NA	Never	Like a sausage or snake, smooth and soft	Type 4	No	No	Yes	Probiotics or prebiotics	No	No	None	Food intolerance	None	None	None	None	None	No
S0187706682	10	Male	O	145	33	NA	Han	Student	Hubei	Wuhan	NA	No	No	Often (> 2 times/week)	6-7 h	Occasional	Relative regular	Meat	NA	Occasional	Sausage-shaped but lumpy	Type 2	Yes	Yes	Yes	None	No	No	None	None	None	None	None	None	Inappetence	No
S0187697188	10	Male	NA	159	50	NA	Han	Student	Hubei	Wuhan	NA	No	No	Often (> 2 times/week)	> 8h	Never	Strict	Balance	NA	Never	Like a sausage or snake, smooth and soft	Type 4	No	No	No	None	No	No	None	None	None	None	None	None	None	Yes
S0187696432	10	Male	NA	142	38	NA	Han	Student	Hubei	Wuhan	NA	No	No	Occasional (1-2 times/week)	7-8 h	Never	Strict	Balance	NA	Never	Like a sausage or snake, smooth and soft	Type 4	No	Yes	No	None	No	No	None	None	None	None	None	None	None	No
S0187710657	10	Male	NA	140	40	NA	Han	Student	Hubei	Wuhan	NA	No	No	Occasional (1-2 times/week)	7-8 h	Occasional	Relative regular	Meat	NA	Never	Like a sausage or snake, smooth and soft	Type 4	Yes	Yes	No	None	No	No	None	None	None	None	None	None	None	No
S0187705115	10	Female	NA	137	40	NA	Han	Student	Hubei	Wuhan	2.7	No	No	Occasional (1-2 times/week)	> 8h	Never	Strict	Balance	NA	Never	Like a sausage or snake, smooth and soft	Type 4	No	No	No	None	No	No	None	None	None	None	None	None	None	No
S0187717074	10	Male	NA	142	42	NA	Han	Student	Anhui	Huainan	3.6	No	No	Often (> 2 times/week)	> 8h	Never	Strict	Meat	Sweet	Occasional	Like a sausage or snake, smooth and soft	Type 4	Yes	No	Yes	None	No	No	None	None	None	None	None	None	None	No
S0187697082	10	Female	NA	139	41	NA	Han	Student	Hubei	Huanggang	NA	No	No	Often (> 2 times/week)	7-8 h	Occasional	Strict	Meat	Sweet	Never	Sausage-shaped but lumpy	Type 2	No	No	No	None	No	No	None	None	None	None	None	None	None	No
S0187713474	10	Female	B	137	39	NA	Han	Student	Hubei	Wuhan	3.5	No	No	Often (> 2 times/week)	> 8h	Never	Strict	Balance	NA	Never	Sausage-shaped but lumpy	Type 2	No	No	No	None	No	No	None	None	None	None	None	None	None	No
S0187701446	10	Female	O	145	43	NA	Han	Student	Hubei	Wuhan	3.3	No	No	Often (> 2 times/week)	> 8h	Never	Strict	Meat	NA	Never	Fluffy pieces with ragged edges, a mushy stool	Type 6	Yes	No	No	None	No	No	None	None	None	None	None	None	None	No
S0187695862	10	Female	AB	145	40	NA	Han	Student	Hubei	Wuhan	3.5	No	No	Often (> 2 times/week)	> 8h	Never	Strict	Balance	NA	Never	Like a sausage or snake, smooth and soft	Type 4	No	No	No	None	No	No	None	None	None	None	None	None	None	No
S0187714746	10	Male	B	145	42	NA	Han	Student	Hubei	Wuhan	4	No	No	Often (> 2 times/week)	> 8h	Never	Strict	Balance	NA	Never	Like a sausage but with cracks on its surface	Type 3	No	No	No	None	No	No	None	None	None	None	None	None	None	No
S0187719982	10	Male	O	147	40	NA	Han	Student	Hubei	Wuhan	NA	No	No	Often (> 2 times/week)	> 8h	Never	Strict	Balance	NA	Never	Like a sausage or snake, smooth and soft	Type 4	No	No	No	None	No	No	None	None	None	None	None	None	None	No
S0187705977	10	Male	NA	140	30	NA	Han	Student	Hubei	Xiantao	NA	No	No	Often (> 2 times/week)	> 8h	Never	Strict	Balance	NA	Never	Fluffy pieces with ragged edges, a mushy stool	Type 6	No	No	No	None	No	No	None	None	None	None	None	None	Diarrhea (> 3 times/day)	No
S0187714423	10	Male	B	152	44	NA	Han	Student	Hubei	Wuhan	4.3	No	No	Often (> 2 times/week)	7-8 h	Never	Strict	Balance	NA	Never	Like a sausage or snake, smooth and soft	Type 4	No	No	No	None	No	No	None	None	None	None	None	None	None	No
S0187707185	10	Male	O	136	40	NA	Han	Student	Hubei	Wuhan	3.6	No	No	Often (> 2 times/week)	> 8h	Never	Strict	Balance	NA	Never	Like a sausage or snake, smooth and soft	Type 4	No	No	No	None	No	No	None	None	None	None	None	None	None	No
S0187706709	10	Male	O	133	40	NA	Han	Student	Hubei	Wuhan	NA	No	No	Often (> 2 times/week)	> 8h	Never	Strict	Balance	NA	Never	Like a sausage or snake, smooth and soft	Type 4	No	No	No	None	No	No	None	None	None	None	None	None	None	No
S0187713316	10	Female	O	143	38	NA	Han	Student	Hubei	Wuhan	NA	No	No	Often (> 2 times/week)	> 8h	Never	Strict	Vegetables	NA	Never	Like a sausage but with cracks on its surface	Type 3	Yes	Yes	No	None	No	No	None	None	None	None	None	None	None	No
S0187714824	10	Female	NA	143	37.5	NA	Han	Student	Hubei	Wuhan	NA	No	No	Often (> 2 times/week)	6-7 h	Never	Strict	Balance	NA	Never	Like a sausage or snake, smooth and soft	Type 4	No	No	No	None	No	No	None	None	None	None	None	None	None	No
S0187672710	10	Male	NA	136	39.5	NA	Han	Student	Hubei	Wuhan	NA	No	No	Often (> 2 times/week)	6-7 h	Never	Strict	Balance	NA	Never	Like a sausage or snake, smooth and soft	Type 4	No	No	No	None	No	No	None	None	None	None	None	None	None	No
S0187701705	10	Female	NA	133	39.5	NA	Han	Student	Hubei	Wuhan	NA	No	No	Often (> 2 times/week)	6-7 h	Never	Strict	Balance	NA	Never	Like a sausage or snake, smooth and soft	Type 4	No	No	No	None	No	No	None	None	None	None	None	None	None	No
S0187698044	10	Male	B	137	36	NA	Han	Student	Shandong	Jinan	3.4	No	No	Often (> 2 times/week)	> 8h	Never	Strict	Vegetables	Sweet	Never	Like a sausage or snake, smooth and soft	Type 4	No	No	No	None	No	No	None	None	None	None	None	None	None	No
S0187714935	10	Female	AB	145	39	NA	Han	Student	Hubei	Wuhan	NA	No	No	Often (> 2 times/week)	> 8h	Never	Strict	Balance	NA	Never	Like a sausage or snake, smooth and soft	Type 4	No	No	No	None	No	No	None	None	None	None	None	None	None	No
S0187697369	10	Female	B	142	36.5	NA	Han	Student	Hubei	Wuhan	3.5	No	No	Often (> 2 times/week)	> 8h	Never	Strict	Balance	NA	Never	Like a sausage or snake, smooth and soft	Type 4	No	No	No	None	No	No	None	None	None	None	None	None	None	No
S0187695744	10	Male	A	143	40	NA	Han	Student	Hubei	Wuhan	3.6	No	No	Often (> 2 times/week)	> 8h	Never	Strict	Balance	NA	Never	Like a sausage or snake, smooth and soft	Type 4	No	No	No	None	No	No	None	None	None	None	None	None	None	No
S0187713199	10	Male	B	147	38.5	NA	Han	Student	Hubei	Wuhan	3.5	No	No	Often (> 2 times/week)	> 8h	Never	Strict	Balance	NA	Never	Like a sausage or snake, smooth and soft	Type 4	No	No	No	None	No	No	None	None	None	None	None	None	None	No
S0187695839	10	Male	A	143	38	NA	Han	Student	Hubei	Wuhan	3.6	No	No	Often (> 2 times/week)	> 8h	Never	Strict	Balance	NA	Never	Like a sausage or snake, smooth and soft	Type 4	No	No	No	None	No	No	None	None	None	None	None	None	None	No
S0187696783	10	Male	O	120	40	NA	Han	Student	Hubei	Wuhan	3.6	No	No	Often (> 2 times/week)	> 8h	Never	Strict	Balance	NA	Never	Like a sausage or snake, smooth and soft	Type 4	No	No	No	None	No	No	None	None	None	None	None	None	None	No
S0187707490	10	Female	AB	142	42	NA	Han	Student	Hubei	Wuhan	3.6	No	No	Often (> 2 times/week)	> 8h	Never	Strict	Balance	NA	Never	Like a sausage or snake, smooth and soft	Type 4	No	No	No	None	No	No	None	None	None	None	None	None	None	No
S0187696337	10	Male	AB	140	40	NA	Han	Student	Hubei	Wuhan	3.5	No	No	Often (> 2 times/week)	> 8h	Never	Strict	Balance	NA	Never	Like a sausage or snake, smooth and soft	Type 4	No	No	No	None	No	No	None	None	None	None	None	None	None	No
S0187697522	10	Female	AB	152	40	NA	Han	Student	Hubei	Wuhan	3.4	No	No	Often (> 2 times/week)	> 8h	Never	Strict	Balance	NA	Never	Like a sausage or snake, smooth and soft	Type 4	No	No	No	None	No	No	None	None	None	None	None	None	None	No
S0187696656	10	Male	B	142	41.5	NA	Han	Student	Hubei	Wuhan	3.5	No	No	Often (> 2 times/week)	> 8h	Never	Relative regular	Balance	NA	Never	Like a sausage or snake, smooth and soft	Type 4	No	No	No	None	No	No	None	None	None	None	None	None	None	No
S0187706810	10	Female	O	132	40	NA	Han	Student	Hubei	Wuhan	3.5	No	No	Often (> 2 times/week)	> 8h	Never	Strict	Balance	NA	Never	Like a sausage or snake, smooth and soft	Type 4	No	No	No	None	No	No	None	None	None	None	None	None	None	No
S01669044	10	Male	NA	140	42.5	NA	Han	Student	Beijing	Beijing	NA	No	No	Often (> 2 times/week)	7-8 h	Never	Relative regular	Balance	NA	Never	Like a sausage or snake, smooth and soft	Type 4	No	No	No	None	No	No	None	None	None	None	None	None	None	No
S0187698168	10	Female	NA	145	40	NA	Han	Student	NA	NA	NA	No	No	Seldom (< 1 time/week)	7-8 h	Never	Strict	Meat	NA	Never	Sausage-shaped but lumpy	Type 2	No	No	No	None	No	No	None	None	None	None	None	None	None	No
S0187686838	10	Male	AB	130	27	NA	Han	Student	Hunan	Loudi	3.9	No	No	Seldom (< 1 time/week)	> 8h	Never	Relative regular	Vegetables	NA	Never	Fluffy pieces with ragged edges, a mushy stool	Type 6	No	No	No	None	No	No	None	None	None	None	None	NA	Night sweats	No
S0187697384	11	Male	AB	147	40	NA	Han	Student	Hubei	Wuhan	3.4	No	No	Occasional (1-2 times/week)	7-8 h	Never	Relative regular	Balance	NA	Never	Like a sausage but with cracks on its surface	Type 3	No	No	No	None	No	No	None	None	None	None	None	None	None	No
S0187673085	11	Male	A	147	39	NA	Han	Student	Hubei	Wuhan	3	No	No	Occasional (1-2 times/week)	> 8h	Never	Strict	Balance	NA	Never	Like a sausage but with cracks on its surface	Type 3	No	No	No	None	No	No	None	None	None	None	None	None	None	No
S0187713388	11	Male	A	145	39	NA	Han	Student	Hubei	Wuhan	3.9	No	No	Occasional (1-2 times/week)	> 8h	Never	Strict	Meat	NA	Never	Like a sausage but with cracks on its surface	Type 3	No	No	No	None	No	No	None	None	None	None	None	None	None	No
S0187693936	11	Male	A	155	53	NA	Han	Student	Liaoning	Shenyang	NA	No	No	Occasional (1-2 times/week)	> 8h	Occasional	Strict	Meat	NA	Never	Like a sausage or snake, smooth and soft	Type 4	No	No	No	None	No	No	None	None	None	None	None	None	None	No
S0187712866	11	Female	NA	147	41	NA	Han	Student	Hubei	Wuhan	3.4	No	No	Often (> 2 times/week)	> 8h	Never	Strict	Balance	NA	Never	Like a sausage or snake, smooth and soft	Type 4	No	No	No	None	No	No	None	None	None	None	None	None	None	No
S0187693719	11	Female	NA	150	48	NA	Han	Student	Hubei	Wuhan	NA	No	No	Often (> 2 times/week)	> 8h	Never	Relative regular	Balance	NA	Never	Like a sausage or snake, smooth and soft	Type 4	No	No	No	None	No	No	None	None	None	None	None	None	None	No
S0187692659	11	Female	AB	156	52	NA	Han	Student	Hubei	Wuhan	3.5	No	No	Often (> 2 times/week)	> 8h	Never	Strict	Balance	NA	Never	Like a sausage or snake, smooth and soft	Type 4	No	No	No	None	No	No	None	None	None	None	None	None	None	No
S0187700198	11	Female	AB	149	43	NA	Han	Student	Hubei	Wuhan	3.5	No	No	Often (> 2 times/week)	> 8h	Never	Strict	Balance	NA	Never	Like a sausage but with cracks on its surface	Type 3	No	No	No	None	No	No	None	None	None	None	None	None	None	No
S0187713690	11	Female	NA	165	57	NA	Han	Student	Hubei	Wuhan	NA	No	No	Often (> 2 times/week)	> 8h	Never	Strict	Balance	NA	Never	Like a sausage or snake, smooth and soft	Type 4	No	No	No	None	No	No	None	None	None	None	None	None	None	No
S0187714826	11	Male	NA	170	50	NA	Han	Student	Hubei	Wuhan	NA	No	No	Often (> 2 times/week)	> 8h	Never	Strict	Meat	NA	Never	Like a sausage or snake, smooth and soft	Type 4	No	No	No	None	No	No	None	None	None	None	None	None	None	No
S0187712943	11	Male	NA	147	42	NA	Han	Student	Hubei	Wuhan	NA	No	No	Often (> 2 times/week)	> 8h	Never	Strict	Balance	NA	Never	Like a sausage or snake, smooth and soft	Type 4	No	No	No	None	No	No	None	None	None	None	None	None	None	No
S0187673779	11	Female	NA	138	50	NA	Han	Student	Hubei	Wuhan	NA	No	No	Often (> 2 times/week)	7-8 h	Occasional	Relative regular	Vegetables	Sweet	Never	Sausage-shaped but lumpy	Type 2	No	No	No	None	No	No	None	None	None	None	None	None	None	No
S0187719698	11	Female	NA	152	52	NA	Han	Student	Hubei	Wuhan	NA	No	No	Often (> 2 times/week)	7-8 h	Never	Strict	Balance	NA	Never	Like a sausage or snake, smooth and soft	Type 4	No	Yes	No	None	No	No	None	None	None	None	None	None	None	No
S0187715011	11	Male	O	147	46	NA	Han	Student	Hubei	Wuhan	NA	No	No	Often (> 2 times/week)	> 8h	Never	Strict	Balance	NA	Never	Like a sausage or snake, smooth and soft	Type 4	No	No	No	None	No	No	None	None	None	None	None	None	None	No
S0187698517	11	Male	AB	146	43	NA	Han	Student	Hubei	Wuhan	3.2	No	No	Often (> 2 times/week)	> 8h	Never	Strict	Meat	NA	Never	Like a sausage but with cracks on its surface	Type 3	No	No	No	None	No	No	None	None	None	None	None	None	None	No
YD10570	11	Female	NA	151	41	NA	Han	Student	Hubei	Wuhan	NA	No	No	Often (> 2 times/week)	6-7 h	Never	Strict	Balance	NA	Never	Like a sausage or snake, smooth and soft	Type 4	No	No	No	None	No	No	None	None	None	None	None	None	None	No
S0187695872	11	Female	NA	140	36	NA	Han	Student	Hubei	Wuhan	NA	No	No	Often (> 2 times/week)	6-7 h	Never	Strict	Balance	NA	Never	Like a sausage or snake, smooth and soft	Type 4	No	No	No	None	No	No	None	None	None	None	None	None	None	No
S0187707055	11	Female	NA	130	39	NA	Han	Student	Hubei	Wuhan	NA	No	No	Often (> 2 times/week)	6-7 h	Never	Strict	Balance	NA	Never	Like a sausage or snake, smooth and soft	Type 4	No	No	No	None	No	No	None	None	None	None	None	None	None	No
S0187707146	11	Male	AB	130	47.5	NA	Han	Student	Hubei	Wuhan	3.8	No	No	Often (> 2 times/week)	> 8h	Never	Strict	Balance	NA	Never	Like a sausage or snake, smooth and soft	Type 4	No	No	No	None	No	No	None	None	None	None	None	None	None	No
S0187713467	11	Female	B	155	48	NA	Han	Student	Hubei	Wuhan	3.6	No	No	Often (> 2 times/week)	> 8h	Never	Strict	Balance	NA	Never	Like a sausage or snake, smooth and soft	Type 4	No	No	No	None	No	No	None	None	None	None	None	None	None	No
S0187701107	11	Male	A	160	50	NA	Han	Student	Hubei	Wuhan	3.3	No	No	Often (> 2 times/week)	> 8h	Never	Strict	Balance	NA	Never	Like a sausage or snake, smooth and soft	Type 4	No	No	No	None	No	No	None	None	None	None	None	None	None	No
S0187700212	11	Female	A	155	45	NA	Han	Student	Hubei	Wuhan	3.4	No	No	Often (> 2 times/week)	> 8h	Never	Strict	Balance	NA	Never	Like a sausage or snake, smooth and soft	Type 4	No	No	No	None	No	No	None	None	None	None	None	None	None	No
S0187696121	11	Female	A	110	26	NA	Han	Student	Hubei	Wuhan	3.7	No	No	Often (> 2 times/week)	> 8h	Never	Strict	Balance	NA	Never	Like a sausage or snake, smooth and soft	Type 4	No	No	No	None	No	No	None	None	None	None	None	None	None	No
S0187707084	11	Male	A	149	46	NA	Han	Student	Hubei	Wuhan	3.7	No	No	Often (> 2 times/week)	> 8h	Never	Strict	Balance	NA	Never	Like a sausage or snake, smooth and soft	Type 4	No	No	No	None	No	No	None	None	None	None	None	None	None	No
S0187706930	11	Male	B	145	50	NA	Han	Student	Hubei	Wuhan	3.6	No	No	Often (> 2 times/week)	> 8h	Never	Strict	Balance	NA	Never	Like a sausage or snake, smooth and soft	Type 4	No	No	No	None	No	No	None	None	None	None	None	None	None	No
S0187696137	11	Male	B	140	41	NA	Han	Student	Hubei	Wuhan	3.7	No	No	Often (> 2 times/week)	> 8h	Never	Strict	Balance	NA	Never	Like a sausage but with cracks on its surface	Type 3	No	No	No	None	No	No	None	None	None	None	None	None	None	No
S0187708275	11	Female	NA	134.5	36	NA	Han	Student	Shandong	Linyi	NA	No	No	Often (> 2 times/week)	> 8h	Never	Strict	Balance	Sweet	Never	Soft blobs with clear-cut edges (passed easily)	Type 5	No	No	No	None	No	No	None	None	None	None	None	None	None	No
S0187701983	11	Male	NA	147	40	NA	Han	Student	Hubei	Jingzhou	NA	No	No	Often (> 2 times/week)	7-8 h	Never	Strict	Balance	NA	Never	Soft blobs with clear-cut edges (passed easily)	Type 5	No	No	No	None	No	No	None	None	None	None	None	None	None	No
S0187704027	11	Male	NA	165	70	NA	Han	Student	Shandong	Jinan	3.2	No	No	Often (> 2 times/week)	> 8h	Never	Relative regular	Balance	Sweet	Occasional	Like a sausage or snake, smooth and soft	Type 4	No	No	Yes	None	No	No	None	None	None	None	None	None	Inappetence	No
S0187703207	11	Male	B	122	33	NA	Han	Student	Hunan	Chenzhou	NA	No	No	Seldom (< 1 time/week)	> 8h	Never	Irregular	Meat	NA	Never	Fluffy pieces with ragged edges, a mushy stool	Type 6	No	Yes	No	None	No	No	None	Dyspepsia / Food intolerance	None	None	None	None	None	No
S0187711187	12	Male	NA	162	52	NA	Han	Student	Hubei	Wuhan	NA	No	No	Occasional (1-2 times/week)	> 8h	Never	Strict	Balance	NA	Never	Like a sausage but with cracks on its surface	Type 3	No	No	No	None	No	No	None	None	None	None	None	None	None	No
S0187718698	12	Male	NA	156	49	NA	Han	Student	Hubei	Wuhan	NA	No	No	Occasional (1-2 times/week)	> 8h	Occasional	Strict	Meat	Sweet	Occasional	Like a sausage or snake, smooth and soft	Type 4	No	No	No	None	No	No	None	None	None	None	None	None	None	No
S0187706089	12	Female	O	164	50	NA	Han	Student	Hubei	Shiyan	1.3	No	No	Often (> 2 times/week)	> 8h	Never	Relative regular	Meat	NA	Never	Like a sausage or snake, smooth and soft	Type 4	Yes	Yes	Yes	None	No	No	None	None	None	None	None	None	None	No
S0187718150	12	Male	AB	155	43.5	NA	Han	Student	Hubei	Wuhan	3.5	No	No	Often (> 2 times/week)	> 8h	Never	Strict	Balance	NA	Never	Like a sausage but with cracks on its surface	Type 3	No	No	No	None	No	No	None	None	None	None	None	None	None	No
S0187717407	12	Female	AB	165	55	NA	Han	Student	Hubei	Wuhan	3.6	No	No	Often (> 2 times/week)	> 8h	Never	Strict	Balance	NA	Never	Like a sausage but with cracks on its surface	Type 3	No	No	No	None	No	No	None	None	None	None	None	None	None	No
YD10653	12	Male	NA	143	43	NA	Han	Student	Hubei	Wuhan	NA	No	No	Often (> 2 times/week)	6-7 h	Never	Strict	Balance	NA	Never	Like a sausage or snake, smooth and soft	Type 4	No	No	No	None	No	No	None	None	None	None	None	None	None	No
S0187713175	12	Female	NA	164	50	NA	Han	Student	Hubei	Wuhan	NA	No	No	Often (> 2 times/week)	6-7 h	Never	Strict	Balance	NA	Never	Like a sausage or snake, smooth and soft	Type 4	No	No	No	None	No	No	None	None	None	None	None	None	None	No
S0187687729	12	Male	NA	143	39	NA	Han	Student	Hubei	Wuhan	NA	No	No	Often (> 2 times/week)	6-7 h	Never	Strict	Balance	NA	Never	Like a sausage or snake, smooth and soft	Type 4	No	No	No	None	No	No	None	None	None	None	None	None	None	No
S0187697210	12	Female	B	153	40	NA	Han	Student	Hubei	Wuhan	3.6	No	No	Often (> 2 times/week)	> 8h	Never	Strict	Balance	NA	Never	Like a sausage or snake, smooth and soft	Type 4	No	No	No	None	No	No	None	None	None	None	None	None	None	No
S0187711242	12	Female	O	140	40	NA	Han	Student	Hubei	Wuhan	3.2	No	No	Often (> 2 times/week)	> 8h	Never	Strict	Balance	NA	Never	Like a sausage or snake, smooth and soft	Type 4	No	No	No	None	No	No	None	None	None	None	None	None	None	No
S0187695737	12	Female	AB	159	41	NA	Han	Student	Hubei	Wuhan	3.6	No	No	Often (> 2 times/week)	> 8h	Never	Strict	Balance	NA	Never	Like a sausage or snake, smooth and soft	Type 4	No	No	No	None	No	No	None	None	None	None	None	None	None	No
S0187710450	12	Female	A	147	46.5	NA	Han	Student	Hubei	Wuhan	3.7	No	No	Often (> 2 times/week)	> 8h	Never	Strict	Balance	NA	Never	Like a sausage or snake, smooth and soft	Type 4	No	No	No	None	No	No	None	None	None	None	None	None	None	No
S0187707024	12	Male	O	160	46.5	NA	Han	Student	Hubei	Wuhan	3.6	No	No	Often (> 2 times/week)	> 8h	Never	Strict	Balance	NA	Never	Like a sausage or snake, smooth and soft	Type 4	No	No	No	None	No	No	None	None	None	None	None	None	None	No
S0187695363	12	Male	NA	152	40	NA	Han	Student	Hubei	Wuhan	NA	No	No	Often (> 2 times/week)	7-8 h	Never	Strict	Vegetables	NA	Often	Like a sausage or snake, smooth and soft	Type 4	No	No	No	None	No	No	None	None	None	None	None	None	None	No
S0187699596	12	Female	NA	152	42	NA	Han	Student	Hubei	Wuhan	NA	No	No	Seldom (< 1 time/week)	6-7 h	Occasional	Strict	Meat	Sweet	Occasional	Like a sausage or snake, smooth and soft	Type 4	No	No	No	None	No	No	None	None	None	None	None	Irascibility	None	No
S0187706722	12	Male	NA	163	35.2	NA	Han	Student	Hubei	Jingzhou	NA	No	No	Seldom (< 1 time/week)	7-8 h	Occasional	Relative regular	Meat	NA	Occasional	Soft blobs with clear-cut edges (passed easily)	Type 5	No	Yes	No	Probiotics or prebiotics	No	No	None	Abdominal pain / Vomit	None	None	None	None	Weight loss / Night sweats	No
S0187713689	12	Male	NA	160	58	NA	Han	NA	Hubei	Wuhan	NA	No	No	Often (> 2 times/week)	> 8h	Never	Strict	Balance	NA	Never	Sausage-shaped but lumpy	Type 2	No	No	No	None	No	No	None	Constipation (< 3 times/week) / Abdominal pain	None	None	None	None	Lymphadenectasis	No
S0187702895	12	Female	NA	168	52	NA	Han	Student	NA	NA	NA	No	No	Often (> 2 times/week)	> 8h	Occasional	Strict	Meat	NA	Never	Sausage-shaped but lumpy	Type 2	No	No	No	Antibiotics	No	No	None	None	None	None	None	None	None	No
S0187709844	13	Male	NA	162	50	NA	Han	Student	Hubei	Wuhan	3.8	No	No	Occasional (1-2 times/week)	> 8h	Never	Strict	NA	Salty	Never	Sausage-shaped but lumpy	Type 2	No	Yes	No	None	No	No	None	None	None	None	None	Irascibility	None	No
S0187702814	13	Male	A	174	70	NA	Han	Student	Jiangxi	Ji'an	3.3	No	No	Occasional (1-2 times/week)	6-7 h	Occasional	Strict	Balance	NA	Occasional	Like a sausage or snake, smooth and soft	Type 4	Yes	Yes	No	None	No	No	None	None	None	None	None	Irascibility	None	No
S0187674161	13	Male	O	148	40	NA	Han	Student	Hubei	Wuhan	3.6	No	No	Occasional (1-2 times/week)	7-8 h	Never	Strict	Balance	NA	Never	Like a sausage or snake, smooth and soft	Type 4	No	No	No	None	No	No	None	None	None	None	None	None	None	No
S0187702593	13	Male	AB	163	49	NA	Han	Student	Hunan	Loudi	4.1	No	No	Occasional (1-2 times/week)	> 8h	Occasional	Relative regular	Balance	NA	Never	Sausage-shaped but lumpy	Type 2	No	No	No	None	No	No	None	None	None	None	None	None	None	No
S0187699922	13	Female	A	152	50	NA	Han	Student	Hubei	Ezhou	3	No	No	Often (> 2 times/week)	> 8h	Never	Strict	Balance	NA	Never	Like a sausage or snake, smooth and soft	Type 4	No	No	No	None	No	No	None	None	None	None	None	None	None	No
S0187713399	13	Female	NA	164	49	NA	Han	Student	Hubei	Wuhan	NA	No	No	Often (> 2 times/week)	> 8h	Never	Strict	Balance	Sweet	Never	Like a sausage but with cracks on its surface	Type 3	Yes	Yes	No	None	No	No	None	None	None	None	None	None	None	No
S0187673789	13	Female	B	160	46.5	NA	Han	Student	Hubei	Wuhan	3.6	No	No	Often (> 2 times/week)	7-8 h	Occasional	Strict	Balance	NA	Never	Like a sausage or snake, smooth and soft	Type 4	No	No	No	None	No	No	None	None	None	None	None	None	None	No
S0187713006	13	Female	NA	156	43	NA	Han	Student	Hubei	Wuhan	NA	No	No	Often (> 2 times/week)	> 8h	Never	Strict	Balance	NA	Never	Like a sausage but with cracks on its surface	Type 3	No	No	No	None	No	No	None	None	None	None	None	None	None	No
YD10583	13	Male	NA	150	40	NA	Han	Student	Hubei	Wuhan	NA	No	No	Often (> 2 times/week)	6-7 h	Never	Strict	Balance	NA	Never	Like a sausage or snake, smooth and soft	Type 4	No	No	No	None	No	No	None	None	None	None	None	None	None	No
S019935286	13	Male	NA	153	46	NA	Han	Student	Hubei	Wuhan	NA	No	No	Often (> 2 times/week)	6-7 h	Never	Strict	Balance	NA	Never	Like a sausage or snake, smooth and soft	Type 4	No	No	No	None	No	No	None	None	None	None	None	None	None	No
S0187711167	13	Male	NA	180	80	NA	Han	Student	Hubei	Wuhan	NA	No	No	Often (> 2 times/week)	6-7 h	Never	Strict	Balance	NA	Never	Like a sausage or snake, smooth and soft	Type 4	No	No	No	None	No	No	None	None	None	None	None	None	None	No
S0187705540	13	Male	A	156	49	NA	Han	Student	Hunan	Loudi	3.9	No	No	Often (> 2 times/week)	> 8h	Never	Relative regular	Vegetables	NA	Never	Like a sausage or snake, smooth and soft	Type 4	No	No	No	None	No	No	None	None	None	None	None	None	None	No
S0187711710	13	Male	NA	150	43	NA	Han	Student	Hubei	Huangshi	3.4	No	No	Seldom (< 1 time/week)	> 8h	Occasional	Relative regular	Meat	NA	Occasional	Like a sausage or snake, smooth and soft	Type 4	Yes	No	No	None	No	No	None	None	None	None	None	None	None	No
S0187711847	13	Female	A	176	57.5	NA	Han	Student	Hubei	Wuhan	NA	No	No	Seldom (< 1 time/week)	6-7 h	Occasional	Relative regular	Balance	NA	Occasional	Like a sausage or snake, smooth and soft	Type 4	No	No	No	None	No	No	None	None	None	None	None	None	None	No
YD00648	13	Female	O	157	45	NA	Han	Student	Hubei	Wuhan	3.4	No	No	Often (> 2 times/week)	> 8h	Never	Strict	Balance	NA	Never	Like a sausage or snake, smooth and soft	Type 4	No	No	No	None	No	No	None	None	None	None	None	None	None	No
S0187701550	13	Female	A	158	46	NA	Han	Student	Hubei	Wuhan	3.5	No	No	Often (> 2 times/week)	> 8h	Never	Strict	Balance	NA	Never	Like a sausage or snake, smooth and soft	Type 4	No	No	No	None	No	No	None	None	None	None	None	None	None	No
S0187711764	13	Male	B	170	55	NA	Han	Student	Hubei	Wuhan	3.6	No	No	Often (> 2 times/week)	> 8h	Never	Strict	Balance	NA	Never	Like a sausage or snake, smooth and soft	Type 4	No	No	No	None	No	No	None	None	None	None	None	None	None	No
S0187674488	13	Female	O	160	50	NA	Han	Student	Hubei	Wuhan	3.6	No	No	Often (> 2 times/week)	> 8h	Never	Strict	Balance	NA	Never	Like a sausage or snake, smooth and soft	Type 4	No	No	No	None	No	No	None	None	None	None	None	None	None	No
S0187685686	13	Male	NA	156	44	NA	Han	Student	Hubei	Tianmen	NA	No	No	Often (> 2 times/week)	7-8 h	Never	Relative regular	Meat	NA	Never	Fluffy pieces with ragged edges, a mushy stool	Type 6	No	No	No	None	No	No	None	None	None	None	None	None	None	No
S0187703040	13	Male	NA	168	50	NA	Han	Student	Hubei	Wuhan	NA	No	No	Often (> 2 times/week)	> 8h	Occasional	Relative regular	Balance	NA	Occasional	Like a sausage but with cracks on its surface	Type 3	Yes	Yes	No	None	No	No	None	None	None	None	None	None	None	No
S0187699822	13	Male	NA	150	42	NA	Han	Student	NA	NA	NA	No	No	Often (> 2 times/week)	7-8 h	Never	Strict	Balance	NA	Never	Like a sausage or snake, smooth and soft	Type 4	No	No	No	None	No	No	None	None	None	None	None	None	None	No
S0187702640	13	Male	NA	153	39	NA	Han	Student	Hubei	Wuhan	NA	No	No	Often (> 2 times/week)	7-8 h	Never	Strict	Meat	NA	Never	Sausage-shaped but lumpy	Type 2	No	No	No	None	No	No	None	None	None	None	None	None	None	No
S0187689337	13	Male	A	153	45	NA	Han	Student	Hubei	Wuhan	NA	No	No	Often (> 2 times/week)	6-7 h	Never	Strict	Balance	NA	Never	Like a sausage or snake, smooth and soft	Type 4	No	No	No	None	No	No	None	None	None	None	None	None	None	No
S0187706673	13	Male	A	171	47	NA	Han	Student	Hubei	Wuhan	NA	No	No	Seldom (< 1 time/week)	7-8 h	Never	Relative regular	Meat	NA	Occasional	Like a sausage but with cracks on its surface	Type 3	No	No	No	Probiotics or prebiotics	No	No	None	Constipation (< 3 times/week)	None	None	None	None	None	No
S0187699309	14	Male	B	158	46	NA	Han	Student	Hubei	Wuhan	3	No	No	Occasional (1-2 times/week)	7-8 h	Never	Relative regular	Balance	NA	Occasional	Like a sausage or snake, smooth and soft	Type 4	No	No	No	None	No	No	None	None	None	None	None	None	None	No
S0187701483	14	Male	NA	175	56	NA	Han	Student	Hubei	Wuhan	NA	No	No	Occasional (1-2 times/week)	> 8h	Never	Strict	Balance	NA	Never	Like a sausage but with cracks on its surface	Type 3	No	Yes	No	None	No	No	None	None	None	None	None	None	None	No
S0187699707	14	Male	B	168	53	NA	Han	Student	Hubei	Wuhan	NA	No	No	Often (> 2 times/week)	7-8 h	Never	Strict	Balance	NA	Occasional	Like a sausage but with cracks on its surface	Type 3	No	No	No	None	No	No	None	None	None	None	None	None	None	No
S0187696049	14	Male	B	165	50	NA	Han	Student	Hubei	Wuhan	NA	No	No	Often (> 2 times/week)	> 8h	Never	Strict	Balance	NA	Never	Fluffy pieces with ragged edges, a mushy stool	Type 6	No	No	No	None	No	No	None	None	None	None	None	None	None	No
S0187689142	14	Female	O	163	48.5	NA	Han	Student	Hubei	Wuhan	NA	No	No	Often (> 2 times/week)	> 8h	Never	Strict	Meat	NA	Never	Sausage-shaped but lumpy	Type 2	No	No	No	None	No	No	None	None	None	None	None	None	None	No
S019934698	14	Female	NA	158	46	NA	Han	Student	Hubei	Wuhan	NA	No	No	Often (> 2 times/week)	6-7 h	Never	Strict	Balance	NA	Never	Like a sausage or snake, smooth and soft	Type 4	No	No	No	None	No	No	None	None	None	None	None	None	None	No
S0187699654	14	Female	A	150	48	NA	Han	Student	Hubei	Wuhan	3.5	No	No	Often (> 2 times/week)	> 8h	Never	Strict	Balance	NA	Never	Like a sausage or snake, smooth and soft	Type 4	No	No	No	None	No	No	None	None	None	None	None	None	None	No
S0187716846	14	Male	B	170	53	NA	Han	Student	Hubei	Wuhan	3.6	No	No	Often (> 2 times/week)	> 8h	Never	Strict	Balance	NA	Never	Like a sausage or snake, smooth and soft	Type 4	No	No	No	None	No	No	None	None	None	None	None	None	None	No
S0187695093	14	Female	O	169	49	NA	Han	Student	Hubei	Wuhan	NA	No	No	Often (> 2 times/week)	6-7 h	Occasional	Relative regular	Balance	NA	Occasional	Like a sausage but with cracks on its surface	Type 3	No	No	No	None	No	No	None	None	None	None	None	None	None	No
S0187693426	14	Female	AB	163	49	NA	Han	Student	Hubei	Wuhan	NA	No	No	Often (> 2 times/week)	6-7 h	Occasional	Relative regular	NA	Salty	Occasional	Like a sausage but with cracks on its surface	Type 3	No	No	No	None	No	No	None	None	None	None	None	None	None	No
S019935270	14	Male	NA	174	60	NA	Han	Student	Hubei	Wuhan	NA	No	No	Often (> 2 times/week)	> 8h	Occasional	Strict	Balance	NA	Never	Like a sausage or snake, smooth and soft	Type 4	No	No	No	None	No	No	None	None	None	None	None	None	None	No
S0187700571	14	Male	O	180	60	NA	Han	Student	Shanghai	Shanghai	NA	No	No	Often (> 2 times/week)	> 8h	Occasional	Relative regular	Meat	Sweet	Never	Like a sausage but with cracks on its surface	Type 3	No	No	Yes	None	No	No	None	None	None	None	None	None	Night sweats	No
S0187704830	14	Male	NA	176	57	NA	Han	Student	Anhui	Huaibei	NA	No	No	Seldom (< 1 time/week)	6-7 h	Occasional	Relative regular	Balance	NA	Occasional	Sausage-shaped but lumpy	Type 2	Yes	No	Yes	None	No	No	None	None	None	None	None	Hypoimmunity / Easy to catch cold and fever	None	Yes
S0187719347	14	Male	B	165	45	NA	Han	Student	Xinjiang Uygur Autonomous Region	Bortala Mongolian Autonomous Prefecture	NA	No	No	Seldom (< 1 time/week)	> 8h	Never	Strict	Meat	Sweet	Never	Soft blobs with clear-cut edges (passed easily)	Type 5	No	No	Yes	None	No	No	None	Constipation (< 3 times/week) / Abdominal pain	None	None	None	None	None	No
S0187699719	14	Male	NA	160	38	NA	Han	Student	NA	NA	NA	No	No	Often (> 2 times/week)	7-8 h	Occasional	Relative regular	Balance	NA	Never	Soft blobs with clear-cut edges (passed easily)	Type 5	Yes	Yes	Yes	None	No	No	Anxiety disorders	Abdominal pain / Gastric acid reflux / Dyspepsia / Food intolerance	None	None	None	Hypoimmunity / Fear of cold / Irascibility	None	Yes
S0187674961	15	Male	NA	170	47	NA	Han	Student	Hubei	Shiyan	NA	No	No	Occasional (1-2 times/week)	6-7 h	Occasional	Relative regular	Meat	Sweet	Occasional	Like a sausage but with cracks on its surface	Type 3	Yes	No	Yes	None	No	No	None	Constipation (< 3 times/week) / Dyspepsia	None	None	None	Fear of cold	Inappetence / Lymphadenectasis	Yes
S0187699358	15	Male	O	171	60	NA	Zhuang	Student	Guangxi Zhuang Autonomous Region	Nanning	NA	No	No	Often (> 2 times/week)	7-8 h	Never	Strict	Balance	NA	Never	Sausage-shaped but lumpy	Type 2	No	No	No	None	No	No	None	None	None	None	None	None	None	No
S0187694605	15	Male	B	168	56	NA	Han	Student	Hubei	Wuhan	3.6	No	No	Often (> 2 times/week)	> 8h	Never	Strict	Balance	NA	Never	Like a sausage but with cracks on its surface	Type 3	No	No	No	None	No	No	None	None	None	None	None	None	None	No
S0187713748	15	NA	NA	167	52	NA	Han	Student	Hubei	Wuhan	NA	No	No	Often (> 2 times/week)	6-7 h	Never	Strict	Balance	NA	Never	Like a sausage or snake, smooth and soft	Type 4	No	No	No	None	No	No	None	None	None	None	None	None	None	No
S0187694160	15	Female	NA	168	56	NA	Han	Student	Hubei	Wuhan	NA	No	No	Often (> 2 times/week)	6-7 h	Never	Strict	Balance	NA	Never	Like a sausage or snake, smooth and soft	Type 4	No	No	No	None	No	No	None	None	None	None	None	None	None	No
S0187705777	15	Female	NA	167	53	NA	Han	Student	Hubei	Wuhan	NA	No	No	Often (> 2 times/week)	6-7 h	Never	Strict	Balance	NA	Never	Like a sausage or snake, smooth and soft	Type 4	No	No	No	None	No	No	None	None	None	None	None	None	None	No
S0187692466	15	Female	NA	168	56	NA	Han	Student	Hubei	Wuhan	NA	No	No	Often (> 2 times/week)	6-7 h	Never	Strict	Balance	NA	Never	Like a sausage or snake, smooth and soft	Type 4	No	No	No	None	No	No	None	None	None	None	None	None	None	No
S0187711156	15	Female	NA	153	46	NA	Han	Student	Hubei	Wuhan	NA	No	No	Often (> 2 times/week)	> 8h	Never	Strict	Balance	NA	Never	Like a sausage or snake, smooth and soft	Type 4	No	No	No	None	No	No	None	None	None	None	None	None	None	No
S0187703351	15	Male	A	187	70	NA	Han	Student	Hubei	Wuhan	NA	No	No	Often (> 2 times/week)	<6 h	Occasional	Irregular	Meat	NA	Occasional	Like a sausage or snake, smooth and soft	Type 4	No	No	No	None	No	No	None	None	None	None	None	None	None	No
S0187715250	15	Male	NA	179	52	NA	Han	Student	Hubei	Wuhan	NA	No	No	Often (> 2 times/week)	6-7 h	Occasional	Strict	Meat	Salty	Never	Like a sausage but with cracks on its surface	Type 3	No	No	No	None	No	No	None	None	None	None	None	None	None	No
S0187692502	15	Male	NA	185	62	NA	Han	Student	Hubei	Wuhan	NA	No	No	Often (> 2 times/week)	> 8h	Never	Strict	Balance	NA	Never	Separate hard lumps, like nuts (hard to pass)	Type 1	No	No	No	None	No	No	None	None	None	None	None	None	None	No
S019935071	15	Male	NA	165	50	NA	Han	Student	Hubei	Wuhan	NA	No	No	Often (> 2 times/week)	<6 h	Occasional	Relative regular	Balance	NA	Never	Like a sausage or snake, smooth and soft	Type 4	No	No	No	None	No	No	None	None	None	None	None	None	None	No
S0187702181	15	Female	NA	170	57	NA	Han	Student	Hubei	Wuhan	NA	No	No	Often (> 2 times/week)	6-7 h	Occasional	Relative regular	Balance	NA	Occasional	Like a sausage or snake, smooth and soft	Type 4	No	No	No	None	No	No	None	None	None	None	None	None	None	No
S0187703206	15	Female	NA	167	52	NA	Han	Student	Hubei	Jingzhou	NA	No	No	Never	> 8h	Never	Strict	Balance	NA	Never	Soft blobs with clear-cut edges (passed easily)	Type 5	No	No	No	None	No	No	None	None	None	None	None	None	None	No
S0187720162	16	Male	O	171	58	NA	Han	Student	Hubei	Wuhan	NA	No	No	Occasional (1-2 times/week)	6-7 h	Occasional	Relative regular	Balance	NA	Occasional	Sausage-shaped but lumpy	Type 2	No	No	No	None	No	No	None	None	None	None	None	None	None	No
S019934935	16	Male	o	180	63	NA	Han	Student	Hubei	Wuhan	NA	No	No	Often (> 2 times/week)	7-8 h	Never	Strict	Balance	Sweet	Never	Like a sausage but with cracks on its surface	Type 3	No	No	No	None	No	No	None	None	None	None	None	None	None	No
S019935186	16	Male	NA	180	67	NA	Han	Student	Hubei	Wuhan	NA	No	No	Often (> 2 times/week)	> 8h	Occasional	Strict	Balance	Sweet	Occasional	Like a sausage but with cracks on its surface	Type 3	No	No	No	None	No	No	None	None	None	None	None	None	None	No
YD10530	16	Male	NA	174	62	NA	Han	Student	Hubei	Wuhan	NA	No	No	Often (> 2 times/week)	6-7 h	Never	Strict	Balance	NA	Never	Like a sausage or snake, smooth and soft	Type 4	No	No	No	None	No	No	None	None	None	None	None	None	None	No
YD10561	16	Male	NA	168	53	NA	Han	Student	Hubei	Wuhan	NA	No	No	Often (> 2 times/week)	6-7 h	Never	Strict	Balance	NA	Never	Like a sausage or snake, smooth and soft	Type 4	No	No	No	None	No	No	None	None	None	None	None	None	None	No
YD10618	16	Female	NA	168	53	NA	Han	Student	Hubei	Wuhan	NA	No	No	Often (> 2 times/week)	6-7 h	Never	Strict	Balance	NA	Never	Like a sausage or snake, smooth and soft	Type 4	No	No	No	None	No	No	None	None	None	None	None	None	None	No
S0187689301	16	Male	NA	164	50	NA	Han	Student	Hubei	Wuhan	NA	No	No	Often (> 2 times/week)	6-7 h	Never	Strict	Balance	NA	Never	Like a sausage or snake, smooth and soft	Type 4	No	No	No	None	No	No	None	None	None	None	None	None	None	No
S0187687862	16	Male	NA	168	53	NA	Han	Student	Hubei	Wuhan	NA	No	No	Often (> 2 times/week)	6-7 h	Never	Strict	Balance	NA	Never	Like a sausage or snake, smooth and soft	Type 4	No	No	No	None	No	No	None	None	None	None	None	None	None	No
S0187718881	16	Male	NA	180	58	NA	Han	Student	Hubei	Wuhan	NA	No	No	Often (> 2 times/week)	7-8 h	Occasional	Strict	Balance	Salty	Never	Soft blobs with clear-cut edges (passed easily)	Type 5	No	No	No	None	No	No	None	None	None	None	None	None	None	No
S0187701879	16	Male	NA	154	50	NA	Han	Student	Hubei	Jingzhou	NA	No	No	Occasional (1-2 times/week)	6-7 h	Occasional	Strict	Meat	Sweet	Never	Like a sausage or snake, smooth and soft	Type 4	No	No	No	None	No	No	None	None	None	None	None	None	None	No
S0187704779	16	Male	NA	177	63	NA	Han	Student	Hubei	Jingzhou	NA	No	No	Often (> 2 times/week)	7-8 h	Occasional	Relative regular	Meat	NA	Never	Like a sausage or snake, smooth and soft	Type 4	No	No	No	None	No	No	None	None	None	None	None	None	None	No
S0187704915	16	Male	NA	180	60	NA	Han	Student	Hubei	Jingzhou	NA	Yes	No	Often (> 2 times/week)	7-8 h	Occasional	Strict	Balance	NA	Never	Like a sausage or snake, smooth and soft	Type 4	Yes	Yes	No	None	No	No	None	None	None	None	None	None	None	No
S0187704763	16	Male	NA	172	49	NA	Han	Student	Hubei	Jingzhou	NA	Yes	No	Often (> 2 times/week)	7-8 h	Occasional	Relative regular	Balance	NA	Never	Like a sausage but with cracks on its surface	Type 3	No	No	No	None	No	No	None	None	None	None	None	None	None	No
S0187698324	16	NA	NA	171	60	NA	Han	Student	Hubei	Jingzhou	NA	No	No	Occasional (1-2 times/week)	6-7 h	Occasional	Strict	Meat	NA	Never	Like a sausage or snake, smooth and soft	Type 4	No	No	No	None	No	No	None	None	None	None	None	None	None	No
S0187698087	16	Male	O	173	58	NA	Han	Student	Hubei	Jingzhou	NA	No	Yes	Often (> 2 times/week)	<6 h	Occasional	Strict	Meat	NA	Occasional	Like a sausage but with cracks on its surface	Type 3	No	No	No	None	No	No	None	None	None	None	None	None	None	No
S0187702781	16	Male	NA	174	54	NA	Han	Student	Guangdong	Guangzhou	NA	No	No	Seldom (< 1 time/week)	6-7 h	Often	Relative regular	Vegetables	NA	Often	Fluffy pieces with ragged edges, a mushy stool	Type 6	No	Yes	Yes	None	No	No	Insomnia	None	None	None	None	Chronic fatigue syndrome / Hypoimmunity / Fear of cold	Night sweats	No
SRGA34858	16	Male	NA	185	90	NA	Han	Student	Jilin	Changchun	NA	No	No	Seldom (< 1 time/week)	<6 h	Often	Relative regular	Meat	NA	Occasional	Fluffy pieces with ragged edges, a mushy stool	Type 6	No	No	Yes	None	No	No	None	Constipation (< 3 times/week)	None	None	None	None	None	No
S0187702357	16	Male	NA	188	62	NA	Han	Student	Hubei	Jingzhou	NA	No	No	Seldom (< 1 time/week)	7-8 h	Occasional	Strict	NA	Salty	Never	Sausage-shaped but lumpy	Type 2	Yes	No	No	None	No	No	None	None	None	None	None	None	None	Yes
S0187696752	16	Female	NA	170	56.5	NA	Han	Student	NA	NA	NA	No	No	Often (> 2 times/week)	7-8 h	Occasional	Strict	Balance	NA	Occasional	Like a sausage or snake, smooth and soft	Type 4	No	No	No	None	No	No	None	Constipation (< 3 times/week) / Abdominal pain	None	None	None	None	None	No
S0187702428	16	Male	NA	172	67	NA	Han	Student	Hubei	Jingzhou	NA	No	No	Often (> 2 times/week)	7-8 h	Occasional	Relative regular	Meat	Salty	Never	Like a sausage but with cracks on its surface	Type 3	Yes	Yes	Yes	None	No	No	None	None	None	None	None	Fear of cold	None	No
S0187701828	16	Male	NA	175	65	NA	Han	Student	Hubei	Jingzhou	NA	Yes	Yes	Often (> 2 times/week)	> 8h	Often	Relative regular	Meat	NA	Occasional	Like a sausage or snake, smooth and soft	Type 4	No	No	No	None	No	No	None	Constipation (< 3 times/week)	None	None	None	None	None	No
S0187702211	16	Male	NA	173	70	NA	Han	Student	Hubei	Jingzhou	NA	Yes	Yes	Often (> 2 times/week)	> 8h	Often	Relative regular	NA	Salty	Occasional	Like a sausage or snake, smooth and soft	Type 4	No	No	No	None	No	No	None	None	None	None	None	None	None	Yes
S0187697861	16	Male	NA	165	75	NA	Han	Student	Hubei	Jingzhou	NA	No	No	Often (> 2 times/week)	<6 h	Occasional	Relative regular	Meat	NA	Occasional	Separate hard lumps, like nuts (hard to pass)	Type 1	No	No	Yes	None	No	No	None	Constipation (< 3 times/week)	None	None	None	None	None	No
S0187719663	17	Male	NA	185	62.5	NA	Han	Student	Jilin	Songyuan	NA	No	No	Occasional (1-2 times/week)	6-7 h	Often	Relative regular	Balance	NA	Occasional	Sausage-shaped but lumpy	Type 2	No	No	No	None	No	No	None	Constipation (< 3 times/week)	None	None	None	Irascibility	None	No
S0187698671	17	Male	O	175	65	NA	Han	Student	Guangdong	Shenzhen	NA	No	No	Occasional (1-2 times/week)	6-7 h	Occasional	Relative regular	Balance	NA	Often	Soft blobs with clear-cut edges (passed easily)	Type 5	No	Yes	Yes	None	No	No	None	Abdominal pain	None	None	None	Hypoimmunity / Easy to catch cold and fever	Inappetence / Diarrhea (> 3 times/day)	No
S0187698222	17	Male	NA	175	66	NA	Han	Student	Hubei	Yichang	NA	No	No	Occasional (1-2 times/week)	7-8 h	Occasional	Relative regular	Balance	NA	Never	Like a sausage or snake, smooth and soft	Type 4	No	No	No	None	No	No	None	None	None	None	None	None	None	No
S0187689307	17	Male	NA	174	60	NA	Han	Student	Hubei	Wuhan	NA	No	No	Often (> 2 times/week)	6-7 h	Never	Strict	Balance	NA	Never	Like a sausage or snake, smooth and soft	Type 4	No	No	No	None	No	No	None	None	None	None	None	None	None	No
S0187701023	17	Female	NA	173	60	NA	Han	Student	Hubei	Wuhan	NA	No	No	Often (> 2 times/week)	6-7 h	Never	Strict	Balance	NA	Never	Like a sausage or snake, smooth and soft	Type 4	No	No	No	None	No	No	None	None	None	None	None	None	None	No
S0187706770	17	Male	NA	172	65	NA	Han	Student	Hubei	Wuhan	NA	No	No	Often (> 2 times/week)	6-7 h	Never	Strict	Balance	NA	Never	Like a sausage or snake, smooth and soft	Type 4	No	No	No	None	No	No	None	None	None	None	None	None	None	No
S0187711235	17	Male	NA	160	60	NA	Han	Student	Hubei	Wuhan	NA	No	No	Often (> 2 times/week)	6-7 h	Never	Strict	Balance	NA	Never	Like a sausage or snake, smooth and soft	Type 4	No	No	No	None	No	No	None	None	None	None	None	None	None	No
S0187701551	17	Female	NA	164	46.5	NA	Han	Student	Hubei	Wuhan	NA	No	No	Often (> 2 times/week)	6-7 h	Never	Strict	Balance	NA	Never	Like a sausage or snake, smooth and soft	Type 4	No	No	No	None	No	No	None	None	None	None	None	None	None	No
S0187713458	17	Male	B	180	66	NA	Han	Student	Jilin	Changchun	NA	No	No	Often (> 2 times/week)	7-8 h	Occasional	Strict	Meat	NA	Often	Soft blobs with clear-cut edges (passed easily)	Type 5	Yes	Yes	No	None	No	No	None	None	None	None	None	None	None	No
S019935041	17	Female	NA	174	60	NA	Han	Student	Hubei	Wuhan	NA	No	No	Often (> 2 times/week)	6-7 h	Occasional	Relative regular	Balance	NA	Never	Like a sausage or snake, smooth and soft	Type 4	No	No	No	None	No	No	None	None	None	None	None	None	None	No
S0187701870	17	Male	B	170	58.5	NA	Han	Student	Hubei	Jingzhou	NA	No	No	Often (> 2 times/week)	7-8 h	Occasional	Relative regular	NA	Salty	Never	Like a sausage or snake, smooth and soft	Type 4	Yes	Yes	No	None	No	No	None	None	None	None	None	None	None	No
S0187699674	17	Male	O	183	72	NA	Han	Student	Guangdong	Shenzhen	2.8	No	No	Seldom (< 1 time/week)	7-8 h	Occasional	Relative regular	Meat	NA	Occasional	Sausage-shaped but lumpy	Type 2	No	No	No	None	No	No	None	None	None	None	None	Irascibility	None	No
S0187698925	17	Female	O	165	70	NA	Han	Student	Guangdong	Guangzhou	NA	No	No	Never	> 8h	Often	Irregular	NA	Sweet	Occasional	Sausage-shaped but lumpy	Type 2	No	Yes	Yes	None	No	No	Anxiety disorders / Insomnia	None	Haemorrhoids	None	None	Fear of cold / Irascibility	Night sweats / Lymphadenectasis	No
S0187718131	17	Male	O	184	63	NA	Han	Student	Hubei	Wuhan	NA	No	No	Often (> 2 times/week)	6-7 h	Often	Irregular	Balance	NA	Never	Like a sausage or snake, smooth and soft	Type 4	Yes	Yes	No	None	No	No	None	Dyspepsia / Food intolerance	None	None	None	None	None	No
S0187696646	17	Male	NA	178	66	NA	Han	Student	Hubei	Wuhan	NA	No	No	Often (> 2 times/week)	6-7 h	Occasional	Relative regular	Meat	Sweet	Never	Like a sausage or snake, smooth and soft	Type 4	No	No	No	None	No	No	None	Abdominal pain / Gastric acid reflux	None	None	None	Hypoimmunity / Fear of cold	None	No
S0187699213	17	Male	NA	173	58	NA	Han	Student	Hubei	Jingzhou	NA	No	No	Often (> 2 times/week)	6-7 h	Occasional	Relative regular	NA	Salty	Never	Soft blobs with clear-cut edges (passed easily)	Type 5	Yes	No	Yes	None	No	No	None	None	None	None	None	Easy to catch cold and fever / Fear of cold	None	Yes
S0187671915	18	Male	O	180	52	16.0494	Han	Student	Hubei	Wuhan	3.2	No	No	Occasional (1-2 times/week)	7-8 h	Occasional	Relative regular	Balance	NA	Often	Like a sausage or snake, smooth and soft	Type 4	No	No	No	None	No	No	Anxiety disorders	None	None	None	None	None	None	No
S0187691786	18	Female	A	158	43	17.2248	Han	Student	Hubei	Xianning	3	No	No	Occasional (1-2 times/week)	6-7 h	Occasional	Relative regular	Meat	NA	Occasional	Fluffy pieces with ragged edges, a mushy stool	Type 6	No	Yes	No	None	No	No	None	None	None	None	None	Irascibility	None	No
S0187689015	18	Female	NA	163	57	21.4536	Han	Student	Jiangxi	Jiujiang	NA	No	No	Occasional (1-2 times/week)	7-8 h	Often	Relative regular	Balance	NA	Never	Like a sausage but with cracks on its surface	Type 3	No	No	Yes	None	No	No	None	None	None	None	None	None	Weight loss	No
S0187715450	18	Male	O	182	75	22.6422	Han	Student	Liaoning	Shenyang	NA	No	No	Occasional (1-2 times/week)	> 8h	Often	Strict	Meat	NA	Occasional	Soft blobs with clear-cut edges (passed easily)	Type 5	No	No	No	None	No	No	None	Constipation (< 3 times/week)	None	None	None	None	None	No
S0187702447	18	Male	NA	183	70	20.9024	Han	Student	Hubei	Wuhan	NA	No	No	Often (> 2 times/week)	7-8 h	Occasional	Relative regular	Balance	NA	Never	Like a sausage but with cracks on its surface	Type 3	No	No	No	None	No	No	None	None	None	None	None	None	None	No
S0187674085	18	Male	A	168	55	19.487	Han	Student	Hubei	Wuhan	NA	Yes	Yes	Often (> 2 times/week)	6-7 h	Often	Relative regular	Meat	Salty	Occasional	Fluffy pieces with ragged edges, a mushy stool	Type 6	Yes	Yes	No	None	No	No	None	None	None	None	None	None	None	No
S0187672748	18	Male	NA	172	65	21.9713	Han	Student	Hubei	Wuhan	NA	No	No	Often (> 2 times/week)	6-7 h	Never	Strict	Balance	NA	Never	Like a sausage or snake, smooth and soft	Type 4	No	No	No	None	No	No	None	None	None	None	None	None	None	No
S0187688513	18	Male	NA	170	63	21.7993	Han	Student	Hubei	Wuhan	NA	No	No	Often (> 2 times/week)	7-8 h	Never	Strict	Meat	NA	Never	Like a sausage but with cracks on its surface	Type 3	No	Yes	No	None	No	No	None	None	None	None	None	None	None	No
YD10536	18	Male	NA	186	72	20.8117	Han	Student	Hubei	Wuhan	NA	No	No	Often (> 2 times/week)	6-7 h	Never	Strict	Balance	NA	Never	Like a sausage or snake, smooth and soft	Type 4	No	No	No	None	No	No	None	None	None	None	None	None	None	No
YD10736	18	Female	NA	170	63	21.7993	Han	Student	Hubei	Wuhan	NA	No	No	Often (> 2 times/week)	6-7 h	Never	Strict	Balance	NA	Never	Like a sausage or snake, smooth and soft	Type 4	No	No	No	None	No	No	None	None	None	None	None	None	None	No
S0187715564	18	Male	NA	177	55	17.5556	Han	NA	Guangdong	Guangzhou	NA	No	No	Often (> 2 times/week)	7-8 h	Never	Relative regular	Balance	NA	Never	Like a sausage but with cracks on its surface	Type 3	No	No	No	None	No	No	None	None	None	None	None	None	None	No
S0187711428	18	Female	O	176	60	19.3698	Hui	Student	Henan	Zhoukou	NA	No	No	Seldom (< 1 time/week)	6-7 h	Often	Irregular	Meat	NA	Occasional	Separate hard lumps, like nuts (hard to pass)	Type 1	No	No	No	None	No	No	Insomnia	None	None	None	None	None	None	No
S0187698494	18	Female	O	168	54	19.1327	Han	Student	Hubei	Wuhan	NA	No	No	Seldom (< 1 time/week)	> 8h	Occasional	Strict	NA	Sweet	Occasional	Fluffy pieces with ragged edges, a mushy stool	Type 6	No	No	Yes	None	No	No	None	None	None	None	None	None	None	Yes
S0187699793	18	Male	O	170	63	21.7993	Han	Student	Hubei	Wuhan	NA	No	No	Seldom (< 1 time/week)	7-8 h	Occasional	Strict	Meat	NA	Occasional	Like a sausage but with cracks on its surface	Type 3	No	No	Yes	None	No	No	None	None	None	None	None	None	None	Yes
S0187718226	18	Male	NA	178	60	18.937	Han	Student	Hubei	Wuhan	NA	No	No	Often (> 2 times/week)	6-7 h	Occasional	Relative regular	Vegetables	NA	Never	Fluffy pieces with ragged edges, a mushy stool	Type 6	No	No	No	None	No	No	None	None	None	None	None	Irascibility	None	No
S0187715046	19	Male	NA	172	36	12.1687	Han	Student	Hubei	Wuhan	NA	No	No	Often (> 2 times/week)	7-8 h	Occasional	Relative regular	Balance	NA	Often	Sausage-shaped but lumpy	Type 2	No	No	No	None	No	No	None	Dyspepsia / Food intolerance	None	None	None	None	Inappetence / Night sweats	No
S0187703936	19	Male	NA	186	65	18.7883	Han	Student	Hubei	Wuhan	NA	No	No	Often (> 2 times/week)	7-8 h	Occasional	Relative regular	Balance	NA	Never	Like a sausage but with cracks on its surface	Type 3	No	No	No	None	No	No	None	None	None	None	None	None	None	No
S0187674695	19	Male	NA	174	70	23.1206	Han	Student	Hubei	Wuhan	NA	No	No	Often (> 2 times/week)	7-8 h	Occasional	Relative regular	Balance	Sweet	Never	Like a sausage or snake, smooth and soft	Type 4	No	No	No	None	No	No	None	None	None	None	None	None	None	No
S0187669136	19	Female	NA	174	70	23.1206	Han	Student	Hubei	Wuhan	NA	No	No	Often (> 2 times/week)	6-7 h	Never	Strict	Balance	NA	Never	Like a sausage or snake, smooth and soft	Type 4	No	No	No	None	No	No	None	None	None	None	None	None	None	No
S019934950	19	Male	NA	173	64	21.3839	Han	Student	Hubei	Wuhan	NA	No	No	Often (> 2 times/week)	6-7 h	Never	Strict	Balance	NA	Never	Like a sausage or snake, smooth and soft	Type 4	No	No	No	None	No	No	None	None	None	None	None	None	None	No
S0187695235	19	Male	NA	176	69	22.2753	Han	Student	Hubei	Wuhan	NA	Yes	No	Often (> 2 times/week)	7-8 h	Never	Strict	Meat	Sweet	Occasional	Sausage-shaped but lumpy	Type 2	Yes	Yes	No	None	No	No	None	None	None	None	None	None	None	No
S0187704607	19	Male	NA	177	73	23.3011	Han	Student	Hubei	Huangshi	NA	No	No	Often (> 2 times/week)	7-8 h	Occasional	Strict	Balance	NA	Never	Like a sausage but with cracks on its surface	Type 3	No	No	No	None	No	No	None	None	None	None	None	None	None	No
S0187674772	19	Male	O	190	62.5	17.313	Han	Student	Hubei	Wuhan	NA	No	No	Never	7-8 h	Never	Relative regular	Balance	NA	Occasional	Fluffy pieces with ragged edges, a mushy stool	Type 6	No	No	No	None	No	No	None	None	None	None	None	None	Dermal ulcer	No
S0187706216	20	Male	NA	172	71	23.9995	Han	Student	Hubei	Huangshi	NA	No	No	Occasional (1-2 times/week)	7-8 h	Often	Relative regular	Balance	NA	Never	Like a sausage or snake, smooth and soft	Type 4	No	No	Yes	None	No	No	None	None	None	None	None	None	None	No
YD00662	20	Male	NA	178	65	20.5151	Han	Student	Hubei	Wuhan	NA	No	No	Often (> 2 times/week)	> 8h	Occasional	Strict	Balance	NA	Occasional	Fluffy pieces with ragged edges, a mushy stool	Type 6	No	No	No	None	No	No	None	None	None	None	None	None	None	No
S0187688331	20	Male	NA	175	70	22.8571	Han	Student	Hubei	Wuhan	NA	No	No	Often (> 2 times/week)	6-7 h	Occasional	Strict	Meat	NA	Never	Like a sausage but with cracks on its surface	Type 3	No	No	No	None	No	No	None	None	None	None	None	None	None	No
S019934876	20	Male	NA	175	70	22.8571	Han	Student	Hubei	Wuhan	NA	No	No	Often (> 2 times/week)	6-7 h	Never	Strict	Balance	NA	Never	Like a sausage or snake, smooth and soft	Type 4	No	No	No	None	No	No	None	None	None	None	None	None	None	No
S0187716890	20	Male	NA	170	63	21.7993	Han	Student	Hubei	Wuhan	NA	No	No	Often (> 2 times/week)	6-7 h	Never	Strict	Balance	NA	Never	Like a sausage or snake, smooth and soft	Type 4	No	No	No	None	No	No	None	None	None	None	None	None	None	No
S0187711738	20	Male	NA	188	88	24.8981	Han	Student	Hubei	Wuhan	NA	No	No	Often (> 2 times/week)	6-7 h	Never	Strict	Balance	NA	Never	Like a sausage or snake, smooth and soft	Type 4	No	No	No	None	No	No	None	None	None	None	None	None	None	No
S0187699751	20	Male	NA	185	78	22.7904	Han	Student	Hubei	Wuhan	NA	No	No	Often (> 2 times/week)	6-7 h	Never	Strict	Balance	NA	Never	Like a sausage or snake, smooth and soft	Type 4	No	No	No	None	No	No	None	None	None	None	None	None	None	No
S0187701697	20	Male	AB	181	68	20.7564	Han	Student	Hubei	Wuhan	NA	No	No	Often (> 2 times/week)	7-8 h	Occasional	Relative regular	Meat	Sweet	Occasional	Like a sausage or snake, smooth and soft	Type 4	No	No	No	None	No	No	None	None	None	None	None	None	None	No
S0187710428	20	Male	NA	180	73	22.5309	Han	Student	Hubei	Wuhan	NA	No	No	Often (> 2 times/week)	7-8 h	Occasional	Relative regular	Balance	NA	Occasional	Like a sausage or snake, smooth and soft	Type 4	No	No	No	None	No	No	None	None	None	None	None	None	None	No
S0187710475	20	Female	A	162	48.6	18.5185	Han	Student	Hubei	Wuhan	NA	No	No	Often (> 2 times/week)	7-8 h	Occasional	Relative regular	Balance	NA	Often	Soft blobs with clear-cut edges (passed easily)	Type 5	Yes	Yes	No	None	No	No	None	None	None	None	None	None	None	No
S0187707879	20	Male	A	178	72	22.7244	Han	Student	Hubei	Wuhan	NA	No	No	Often (> 2 times/week)	> 8h	Often	Relative regular	Balance	NA	Never	Like a sausage or snake, smooth and soft	Type 4	No	No	No	None	No	No	None	None	None	None	None	None	None	No
S0187702776	20	Female	A	172	60	20.2812	Han	Student	Hubei	Shiyan	NA	No	No	Often (> 2 times/week)	<6 h	Occasional	Relative regular	Balance	NA	Occasional	Like a sausage but with cracks on its surface	Type 3	No	No	No	None	No	No	None	None	None	None	None	None	None	No
S0187702436	20	Male	NA	174	68	22.46	Tujia	Student	Hubei	Wuhan	NA	No	No	Often (> 2 times/week)	7-8 h	Never	Strict	Balance	NA	Never	Like a sausage but with cracks on its surface	Type 3	No	No	No	None	No	No	None	None	None	None	None	None	None	No
S0187672883	21	Female	NA	165	64	23.5078	Han	Student	Guangdong	Guangzhou	NA	No	No	Occasional (1-2 times/week)	> 8h	Often	Relative regular	Balance	Sweet	Never	Fluffy pieces with ragged edges, a mushy stool	Type 6	No	No	No	Probiotics or prebiotics	No	Yes	None	Dyspepsia / Food intolerance	None	None	None	None	Diarrhea (> 3 times/day)	No
S0187691439	21	Female	O	170	61	21.1073	Han	Student	Hubei	Wuhan	NA	No	No	Occasional (1-2 times/week)	7-8 h	Often	Relative regular	Balance	NA	Occasional	Like a sausage but with cracks on its surface	Type 3	No	No	No	None	No	No	None	None	None	None	None	None	None	No
S0187673646	21	Male	NA	178	75	23.6713	Han	Student	Hubei	Wuhan	NA	No	No	Often (> 2 times/week)	> 8h	Occasional	Strict	Balance	NA	Occasional	Like a sausage or snake, smooth and soft	Type 4	No	No	No	None	No	No	None	None	None	None	None	None	None	No
S0187701507	21	Male	A	171	66	22.571	Han	Student	Hubei	Wuhan	NA	No	Yes	Often (> 2 times/week)	6-7 h	Often	Relative regular	Balance	Sweet	Never	Like a sausage but with cracks on its surface	Type 3	No	Yes	Yes	None	No	No	None	None	None	None	None	None	None	No
S0187697329	21	Male	NA	174	62.5	20.6434	Han	Student	Hubei	Wuhan	NA	No	No	Occasional (1-2 times/week)	7-8 h	Occasional	Strict	Balance	NA	Never	Soft blobs with clear-cut edges (passed easily)	Type 5	No	No	No	None	No	No	None	None	None	None	None	None	None	No
S0187710678	21	Male	NA	180	65	20.0617	Han	Student	Hubei	Wuhan	NA	No	No	Often (> 2 times/week)	7-8 h	Never	Strict	Balance	NA	Never	Like a sausage or snake, smooth and soft	Type 4	No	No	No	None	No	No	None	None	None	None	None	None	None	No
S0187717137	21	Female	NA	173	63	21.0498	Han	Student	Hubei	Wuhan	NA	No	No	Often (> 2 times/week)	7-8 h	Occasional	Relative regular	Balance	NA	Occasional	Like a sausage or snake, smooth and soft	Type 4	No	No	No	None	No	No	None	None	None	None	None	None	None	No
S0187701177	21	Female	NA	167	56	20.0796	Tujia	Student	Hubei	Wuhan	NA	No	No	Often (> 2 times/week)	6-7 h	Occasional	Relative regular	Balance	NA	Never	Like a sausage or snake, smooth and soft	Type 4	Yes	No	No	None	No	No	None	None	None	None	None	None	None	No
S0187694446	22	Male	AB	182	67.5	20.378	Han	Student	Hubei	Ezhou	NA	No	No	Often (> 2 times/week)	<6 h	Often	Irregular	Meat	NA	Often	Fluffy pieces with ragged edges, a mushy stool	Type 6	No	No	No	None	No	No	Anxiety disorders	None	None	None	None	None	None	No
S0187710131	22	Male	NA	178	59	18.6214	Han	Student	Hubei	Wuhan	NA	No	No	Occasional (1-2 times/week)	6-7 h	Often	Strict	Vegetables	NA	Occasional	Like a sausage or snake, smooth and soft	Type 4	No	No	No	None	No	No	None	None	None	None	None	None	None	No
S0187700015	22	Male	NA	173	67	22.3863	Han	NA	Hubei	Tianmen	NA	No	No	Occasional (1-2 times/week)	7-8 h	Occasional	Relative regular	Balance	NA	Occasional	Like a sausage but with cracks on its surface	Type 3	No	No	No	None	No	No	None	None	None	None	None	None	None	No
S0187671916	22	Male	B	168	50	17.7154	Han	Student	Heilongjiang	Daqing	NA	No	No	Seldom (< 1 time/week)	6-7 h	Often	Relative regular	NA	Salty	Occasional	Soft blobs with clear-cut edges (passed easily)	Type 5	No	No	No	None	No	No	None	None	None	None	None	Fear of cold	None	No
S0187687467	22	Male	A	170	62	21.4533	Han	NA	Hubei	Wuhan	NA	Yes	Yes	Seldom (< 1 time/week)	7-8 h	Often	Relative regular	Balance	NA	Never	Soft blobs with clear-cut edges (passed easily)	Type 5	No	No	No	None	No	No	None	None	Haemorrhoids	None	None	None	None	No
YD00673	22	Female	NA	162	43	16.3847	Han	Student	Hubei	Wuhan	NA	No	No	Seldom (< 1 time/week)	7-8 h	Occasional	Irregular	NA	Sweet	Occasional	Fluffy pieces with ragged edges, a mushy stool	Type 6	No	No	No	None	No	No	Anxiety disorders	Dyspepsia / Food intolerance	None	None	None	None	Inappetence	No
S0187713517	23	Male	NA	178	70	22.0932	Han	Clerk	Hubei	Wuhan	NA	No	No	Occasional (1-2 times/week)	6-7 h	Occasional	Strict	Vegetables	NA	Never	Like a sausage or snake, smooth and soft	Type 4	No	No	No	None	No	No	None	None	None	None	None	None	None	No
S0187686263	23	Male	A	170	65	22.4913	Han	Student	Yunnan	Xishuangbanna Prefecture	NA	No	No	Often (> 2 times/week)	7-8 h	Occasional	Relative regular	Balance	NA	Occasional	Like a sausage or snake, smooth and soft	Type 4	No	No	Yes	None	No	No	None	None	None	None	None	None	None	No
S0187694201	23	Male	B	185	83	24.2513	Han	Businessman	Guangdong	Guangzhou	NA	No	Yes	Seldom (< 1 time/week)	7-8 h	Occasional	Relative regular	Meat	Sweet	Occasional	Like a sausage or snake, smooth and soft	Type 4	No	No	No	None	No	No	None	None	None	None	None	None	None	No
S0187688240	23	Female	O	156	45	18.4911	Han	Clerk	Hubei	Wuhan	NA	No	No	Seldom (< 1 time/week)	6-7 h	Occasional	Strict	Balance	NA	Never	Like a sausage or snake, smooth and soft	Type 4	No	No	No	None	No	No	None	None	None	None	None	None	None	No
SRGA36934	24	Male	NA	184	92	27.1739	Han	Student	Zhejiang	Wenzhou	NA	Yes	Yes	Occasional (1-2 times/week)	6-7 h	Occasional	Irregular	Meat	Salty	Never	Soft blobs with clear-cut edges (passed easily)	Type 5	Yes	Yes	No	None	No	No	None	None	None	None	None	None	Night sweats / Diarrhea (> 3 times/day)	Yes
S0187699657	24	Male	NA	173	65	21.7181	Han	Clerk	Hubei	Wuhan	NA	No	No	Occasional (1-2 times/week)	6-7 h	Occasional	Strict	Balance	NA	Never	Like a sausage or snake, smooth and soft	Type 4	No	No	No	None	No	No	None	None	None	None	None	None	None	No
S019935135	24	Male	NA	165	64	23.5078	Han	Student	Guangdong	Guangzhou	NA	No	Yes	Often (> 2 times/week)	6-7 h	Occasional	Relative regular	Balance	NA	Occasional	Like a sausage but with cracks on its surface	Type 3	No	No	No	None	No	No	None	None	None	None	None	None	None	No
S0187693885	24	Male	O	180	89	27.4691	Han	NA	Guangdong	Guangzhou	NA	No	No	Never	6-7 h	Often	Irregular	Meat	NA	Occasional	Fluffy pieces with ragged edges, a mushy stool	Type 6	No	No	Yes	None	No	No	None	Constipation (< 3 times/week) / Abdominal pain	Inflammatory bowel disease (IBD)	None	None	Chronic fatigue syndrome	Inappetence / Night sweats / Diarrhea (> 3 times/day)	No
S0187703702	25	Male	NA	172	60	20.2812	Han	Company executives or core technical personnel	Hubei	Wuhan	NA	Yes	No	Seldom (< 1 time/week)	> 8h	Often	Irregular	Balance	Salty	Occasional	Like a sausage or snake, smooth and soft	Type 4	No	Yes	No	None	No	No	None	Dyspepsia	None	None	None	None	Dermal ulcer	No
S0187701663	25	Male	NA	173	68	22.7204	Han	NA	Hubei	Wuhan	NA	No	No	Seldom (< 1 time/week)	7-8 h	Occasional	Relative regular	Balance	NA	Never	Like a sausage or snake, smooth and soft	Type 4	No	No	No	Probiotics or prebiotics	No	No	None	None	Haemorrhoids	None	None	None	Weight loss	No
S0187714597	25	Female	A	166	60	21.7738	Han	Clerk	Hubei	Wuhan	NA	No	No	Never	7-8 h	Occasional	Relative regular	NA	Sweet	Occasional	Fluffy pieces with ragged edges, a mushy stool	Type 6	No	No	No	None	No	No	None	None	None	None	None	None	Dermal ulcer	No
S0187706902	26	Female	A	164	41	15.2439	Gelo	Doctor	Guizhou	Zunyi	NA	No	No	Occasional (1-2 times/week)	<6 h	Never	Strict	Vegetables	NA	Often	Like a sausage or snake, smooth and soft	Type 4	No	No	Yes	Probiotics or prebiotics	No	No	None	Dyspepsia / Food intolerance	None	None	None	None	Weight loss / Diarrhea (> 3 times/day) / Lymphadenectasis	No
S0187705890	26	Male	NA	170	57.5	19.8962	Han	Company executives or core technical personnel	Hubei	Wuhan	NA	Yes	Yes	Occasional (1-2 times/week)	6-7 h	Occasional	Relative regular	Meat	Salty	Never	Soft blobs with clear-cut edges (passed easily)	Type 5	No	No	No	None	No	No	None	None	Haemorrhoids	None	None	None	None	No
S0187693034	26	Male	B	176	72	23.2438	Han	NA	Shandong	Linyi	NA	No	No	Often (> 2 times/week)	6-7 h	Often	Relative regular	Balance	NA	Never	Like a sausage but with cracks on its surface	Type 3	No	No	No	None	No	No	None	None	None	None	None	None	None	No
RGA14295	26	Male	O	183	78	23.2912	Han	NA	Hubei	Wuhan	NA	Yes	Yes	Often (> 2 times/week)	7-8 h	Often	Relative regular	Balance	NA	Occasional	Like a sausage but with cracks on its surface	Type 3	No	Yes	No	None	No	No	None	None	None	None	None	None	None	No
S0187685243	26	Female	NA	167	58	20.7967	Han	Clerk	Guangdong	Guangzhou	NA	No	No	Seldom (< 1 time/week)	<6 h	Occasional	Relative regular	Meat	Sweet	Occasional	Like a sausage or snake, smooth and soft	Type 4	No	No	No	None	No	No	None	None	Irritable bowel syndrome (IBS)	None	None	None	None	No
S0187704305	27	Male	NA	175	72	23.5102	Han	Farmer	Anhui	Huaibei	NA	Yes	No	Occasional (1-2 times/week)	6-7 h	Occasional	Strict	Balance	NA	Never	Fluffy pieces with ragged edges, a mushy stool	Type 6	No	Yes	No	None	No	No	None	None	None	None	None	None	None	Yes
S0187693190	27	Female	A	160	58	22.6562	Dong	Businessman	Guangdong	Foshan	NA	No	No	Occasional (1-2 times/week)	> 8h	Occasional	Relative regular	Balance	NA	Occasional	Like a sausage or snake, smooth and soft	Type 4	No	No	No	None	No	Yes	None	None	Haemorrhoids	None	None	None	None	No
S0187674039	27	Male	NA	165	70	25.7117	Han	NA	Hubei	Wuhan	NA	No	No	Seldom (< 1 time/week)	> 8h	Often	Relative regular	Balance	NA	Occasional	Fluffy pieces with ragged edges, a mushy stool	Type 6	No	Yes	No	None	No	No	Insomnia	None	Haemorrhoids	None	None	Fear of cold	None	No
S0187691671	27	Male	NA	179	56	17.4776	Han	NA	Hubei	Wuhan	NA	No	No	Seldom (< 1 time/week)	6-7 h	Occasional	Relative regular	Meat	NA	Occasional	Like a sausage or snake, smooth and soft	Type 4	No	No	No	None	No	No	None	None	Haemorrhoids	None	None	None	None	No
YD00603	28	Male	O	180	70	21.6049	Han	Clerk	Hubei	Wuhan	NA	Yes	Yes	Seldom (< 1 time/week)	6-7 h	Often	Relative regular	Balance	NA	Occasional	Like a sausage but with cracks on its surface	Type 3	No	No	Yes	None	No	No	None	None	None	None	None	None	None	No
S0187672092	28	Female	A	160	65.5	25.5859	Han	Clerk	Hubei	Wuhan	NA	No	No	Often (> 2 times/week)	6-7 h	Occasional	Strict	Balance	NA	Occasional	Soft blobs with clear-cut edges (passed easily)	Type 5	No	No	No	None	No	No	None	None	None	None	None	None	None	No
S0187699941	28	Male	NA	183	66	19.708	Han	Businessman	Beijing	Beijing	NA	Yes	No	Seldom (< 1 time/week)	7-8 h	Often	Irregular	Vegetables	NA	Occasional	Like a sausage or snake, smooth and soft	Type 4	No	Yes	No	None	No	No	Insomnia	None	None	None	None	Fear of cold	Inappetence	No
SRGA36612	28	Male	A	185	73	21.3294	Han	NA	Fujian	Fuzhou	NA	No	No	Seldom (< 1 time/week)	> 8h	Occasional	Relative regular	Meat	NA	Occasional	Sausage-shaped but lumpy	Type 2	No	No	Yes	None	No	No	None	Constipation (< 3 times/week)	None	None	None	Chronic fatigue syndrome / Irascibility	Night sweats	No
S0187698916	28	Female	A	168	55	19.487	Han	NA	Guangdong	Zhuhai	NA	No	No	Seldom (< 1 time/week)	6-7 h	Often	Irregular	Meat	NA	Often	Soft blobs with clear-cut edges (passed easily)	Type 5	No	No	Yes	None	No	No	None	None	None	Vaginal abnormal bleeding	None	Chronic fatigue syndrome / Hypoimmunity / Fear of cold	None	No
S0187715084	28	Male	O	173	70	23.3887	Han	Clerk	Hubei	Wuhan	NA	No	Yes	Seldom (< 1 time/week)	7-8 h	Never	Strict	Meat	Salty	Occasional	Watery, no solid pieces	Type 7	Yes	Yes	No	None	No	No	None	Gastric acid reflux	Haemorrhoids	None	None	Irascibility	Diarrhea (> 3 times/day)	Yes
S0187702522	28	Female	O	164	42	15.6157	Han	Clerk	Hubei	Tianmen	NA	No	No	Never	6-7 h	Often	Relative regular	Balance	Sweet	Occasional	Like a sausage but with cracks on its surface	Type 3	Yes	No	Yes	None	No	No	None	Constipation (< 3 times/week)	Haemorrhoids	Dysmenorrhea	None	Fear of cold	None	No
S0187701137	29	Female	NA	155	45	18.7305	Han	Clerk	Hubei	Wuhan	NA	No	No	Occasional (1-2 times/week)	6-7 h	Occasional	Strict	Balance	NA	Never	Like a sausage or snake, smooth and soft	Type 4	No	No	No	None	No	No	None	None	None	None	None	None	None	No
S0187695555	29	Female	NA	160	52	20.3125	Han	Clerk	Hubei	Wuhan	NA	No	No	Occasional (1-2 times/week)	6-7 h	Occasional	Strict	Balance	NA	Never	Like a sausage or snake, smooth and soft	Type 4	No	No	No	None	No	No	None	None	None	None	None	None	None	No
S0187673882	29	Female	AB	160	58	22.6562	Han	Clerk	Hubei	Wuhan	NA	No	No	Seldom (< 1 time/week)	7-8 h	Often	Strict	Balance	NA	Occasional	Fluffy pieces with ragged edges, a mushy stool	Type 6	No	No	Yes	None	No	No	None	None	None	None	None	None	None	No
S0187673039	29	Male	O	178	70	22.0932	Han	NA	Hubei	Tianmen	NA	No	No	Often (> 2 times/week)	> 8h	Often	Irregular	Meat	Sweet	Occasional	Like a sausage but with cracks on its surface	Type 3	No	No	Yes	None	No	No	None	None	None	None	None	None	None	No
S0187673407	29	Female	NA	160	53	20.7031	Han	NA	Hubei	Wuhan	NA	No	No	Often (> 2 times/week)	7-8 h	Never	Relative regular	Balance	NA	Never	Like a sausage but with cracks on its surface	Type 3	No	No	No	None	No	No	None	None	None	None	None	None	None	No
S0187698697	29	Female	AB	163	52	19.5717	Han	Businessman	Guangdong	Guangzhou	NA	No	No	Seldom (< 1 time/week)	7-8 h	Often	Relative regular	Balance	NA	Occasional	Soft blobs with clear-cut edges (passed easily)	Type 5	No	No	Yes	None	No	No	None	None	None	Dysmenorrhea	None	Irascibility	None	No
SRGA36498	29	Male	B	184	72	21.2665	Han	NA	Fujian	Fuzhou	NA	Yes	Yes	Never	<6 h	Often	Relative regular	Balance	NA	Occasional	Sausage-shaped but lumpy	Type 2	Yes	Yes	Yes	None	No	No	None	None	None	None	None	None	None	Yes
S0187705828	30	Female	NA	160	77.5	30.2734	Han	Clerk	Hubei	Wuhan	NA	No	No	Occasional (1-2 times/week)	6-7 h	Occasional	Relative regular	Meat	Salty	Occasional	Like a sausage or snake, smooth and soft	Type 4	No	Yes	Yes	None	No	No	Insomnia	None	Haemorrhoids	Dysmenorrhea	None	Fear of cold / Irascibility	None	No
YD00686	30	Male	O	168	37	13.1094	Han	NA	Hubei	Wuhan	NA	No	No	Often (> 2 times/week)	7-8 h	Occasional	Relative regular	Meat	Salty	Never	Fluffy pieces with ragged edges, a mushy stool	Type 6	No	No	Yes	None	No	No	None	None	Haemorrhoids	None	None	Fear of cold	None	No
YD00807	30	Female	AB	174	62	20.4783	Han	Clerk	Guangdong	Guangzhou	NA	No	No	Seldom (< 1 time/week)	7-8 h	Occasional	Strict	Meat	NA	Occasional	Like a sausage but with cracks on its surface	Type 3	No	No	No	None	No	No	None	None	None	None	None	None	None	No
SRGA14260	30	Male	NA	173	70	23.3887	Han	Farmer	Jiangsu	Changzhou	NA	No	No	Often (> 2 times/week)	7-8 h	Often	Relative regular	Balance	NA	Never	Like a sausage or snake, smooth and soft	Type 4	No	No	No	None	No	No	None	None	None	None	None	None	None	No
S0187689029	30	Female	A	158	47	18.8271	Han	Clerk	Guangdong	Guangzhou	NA	No	No	Seldom (< 1 time/week)	6-7 h	Occasional	Relative regular	Balance	NA	Never	Soft blobs with clear-cut edges (passed easily)	Type 5	No	No	No	None	No	No	None	None	None	None	None	Chronic fatigue syndrome	None	No
SH2154G012A	30	Male	NA	179	80	24.968	Han	NA	Hubei	Wuhan	NA	No	No	Seldom (< 1 time/week)	6-7 h	Occasional	Relative regular	Vegetables	NA	Occasional	Like a sausage or snake, smooth and soft	Type 4	No	No	No	None	No	No	None	None	Haemorrhoids	None	None	None	None	No
S0187685756	30	Male	O	173	60	20.0474	Han	Farmer	Hubei	Yichang	NA	No	No	Seldom (< 1 time/week)	7-8 h	Never	Relative regular	Meat	Salty	Occasional	Soft blobs with clear-cut edges (passed easily)	Type 5	No	Yes	No	None	No	No	None	None	None	None	None	Irascibility	None	No
S0187673100	30	Male	O	165	49	17.9982	Han	NA	Jiangxi	Jingdezhen	NA	Yes	Yes	Never	6-7 h	Occasional	Relative regular	Vegetables	NA	Occasional	Like a sausage or snake, smooth and soft	Type 4	No	No	No	None	No	No	None	None	None	None	None	None	Diarrhea (> 3 times/day)	No
S0187694997	31	Female	NA	160	65	25.3906	Han	NA	Hubei	Xiangyang	NA	No	No	Often (> 2 times/week)	7-8 h	Often	Relative regular	Meat	Salty	Occasional	Soft blobs with clear-cut edges (passed easily)	Type 5	No	Yes	No	None	No	No	Anxiety disorders	None	None	None	None	Hypoimmunity / Fear of cold / Irascibility	None	No
S0187713420	31	Female	NA	160	60	23.4375	Han	NA	Hubei	Xiangyang	NA	No	No	Occasional (1-2 times/week)	7-8 h	Occasional	Relative regular	Balance	Sweet	Occasional	Like a sausage or snake, smooth and soft	Type 4	No	No	No	None	No	No	None	None	None	None	None	None	None	No
S0187712940	31	Female	NA	176	66	21.3068	Han	NA	Jiangsu	Lianyungang	NA	No	No	Occasional (1-2 times/week)	> 8h	Never	Relative regular	Balance	NA	Never	Soft blobs with clear-cut edges (passed easily)	Type 5	Yes	Yes	No	None	No	No	None	None	None	None	None	None	None	No
S0187685576	31	Male	B	188	72	20.3712	Han	Clerk	Guangdong	Guangzhou	NA	No	No	Often (> 2 times/week)	<6 h	Often	Relative regular	Meat	NA	Often	Separate hard lumps, like nuts (hard to pass)	Type 1	Yes	Yes	Yes	None	No	No	None	None	None	None	None	None	None	No
S0187698727	31	Female	A	160	48	18.75	Han	NA	Guangdong	Shenzhen	NA	No	Yes	Often (> 2 times/week)	> 8h	Occasional	Relative regular	Balance	NA	Never	Soft blobs with clear-cut edges (passed easily)	Type 5	No	No	No	None	No	No	None	None	None	None	None	None	None	No
S0187674893	31	Female	A	166	60	21.7738	Han	Clerk	Hubei	Tianmen	NA	No	No	Seldom (< 1 time/week)	6-7 h	Occasional	Relative regular	Vegetables	NA	Never	Like a sausage but with cracks on its surface	Type 3	No	No	No	None	No	No	None	None	None	None	None	None	None	No
SRGA35094	31	Male	O	174	70	23.1206	Han	Clerk	Jiangsu	Changzhou	NA	Yes	Yes	Never	6-7 h	Often	Irregular	NA	Salty	Often	Soft blobs with clear-cut edges (passed easily)	Type 5	No	No	No	None	No	No	None	None	None	None	None	None	None	No
S0187685979	31	Female	B	170	60	20.7612	Han	Journalists	Beijing	Beijing	NA	No	No	Seldom (< 1 time/week)	<6 h	Occasional	Relative regular	Balance	NA	Occasional	Like a sausage or snake, smooth and soft	Type 4	No	No	Yes	None	No	No	Anxiety disorders / Insomnia	Food intolerance	None	Dysmenorrhea	None	Chronic fatigue syndrome	None	No
S0187692573	31	Male	NA	178	70	22.0932	Han	Businessman	Hubei	Wuhan	NA	Yes	Yes	Seldom (< 1 time/week)	6-7 h	Often	Irregular	Meat	NA	Never	Like a sausage or snake, smooth and soft	Type 4	No	No	Yes	None	No	No	None	None	None	None	None	None	Night sweats	No
S0187688833	32	Male	B	180	75	23.1481	Han	Businessman	Guangdong	Shenzhen	NA	No	No	Often (> 2 times/week)	> 8h	Occasional	Relative regular	Balance	NA	Never	Like a sausage or snake, smooth and soft	Type 4	No	No	No	None	No	No	None	None	None	None	None	None	None	No
YD00604	32	Male	NA	174	67	22.1297	Han	Company executives or core technical personnel	Hubei	Wuhan	NA	No	No	Seldom (< 1 time/week)	6-7 h	Occasional	Relative regular	Vegetables	Salty	Never	Like a sausage or snake, smooth and soft	Type 4	No	No	No	None	No	No	None	None	None	None	None	None	None	No
S0187702570	32	Female	O	168	60	21.2585	Han	Businessman	Shanxi	Yuncheng	NA	Yes	Yes	Seldom (< 1 time/week)	> 8h	Often	Irregular	Balance	NA	Occasional	Soft blobs with clear-cut edges (passed easily)	Type 5	No	No	No	None	No	No	None	None	None	None	None	None	None	No
S0187673369	32	Male	A	170	88	30.4498	Han	Clerk	Hubei	Wuhan	NA	No	No	Seldom (< 1 time/week)	7-8 h	Often	Relative regular	NA	Sweet	Occasional	Like a sausage or snake, smooth and soft	Type 4	No	Yes	No	None	No	No	None	None	None	None	None	None	Diarrhea (> 3 times/day)	No
S0187696238	32	Male	NA	171	75	25.6489	Han	Clerk	Hubei	Yichang	NA	Yes	Yes	Seldom (< 1 time/week)	7-8 h	Occasional	Relative regular	Vegetables	NA	Occasional	Fluffy pieces with ragged edges, a mushy stool	Type 6	No	Yes	Yes	None	No	No	None	Abdominal pain / Dyspepsia	None	None	None	None	Dermal ulcer	Yes
SRGA35170	32	Male	NA	168	73	25.8645	Han	Clerk	Jiangsu	Changzhou	NA	Yes	Yes	Never	<6 h	Often	Relative regular	Meat	Sweet	Often	Soft blobs with clear-cut edges (passed easily)	Type 5	Yes	No	No	None	No	No	None	None	None	None	None	Fear of cold	Diarrhea (> 3 times/day)	Yes
S0187692246	33	Male	O	171	60	20.5191	Han	Clerk	Hubei	Wuhan	NA	No	Yes	Occasional (1-2 times/week)	7-8 h	Occasional	Relative regular	Balance	NA	Never	Soft blobs with clear-cut edges (passed easily)	Type 5	No	No	No	None	No	No	None	None	Haemorrhoids	None	None	None	None	No
S0187692633	33	Female	NA	155	54	22.4766	Han	Company executives or core technical personnel	Hubei	Ezhou	NA	No	No	Occasional (1-2 times/week)	<6 h	Never	Strict	Balance	NA	Occasional	Like a sausage but with cracks on its surface	Type 3	No	No	No	Probiotics or prebiotics	No	No	None	None	Haemorrhoids	None	None	Fear of cold	None	No
RGA14444	33	Male	O	175	75	24.4898	Han	Clerk	Hubei	Wuhan	NA	No	No	Occasional (1-2 times/week)	6-7 h	Occasional	Strict	Balance	NA	Occasional	Like a sausage or snake, smooth and soft	Type 4	No	No	No	None	No	No	None	None	None	None	None	None	None	No
S0187692277	33	Male	NA	167	58	20.7967	Han	Doctor	Hubei	Shiyan	NA	No	No	Seldom (< 1 time/week)	<6 h	Occasional	Relative regular	Balance	NA	Often	Fluffy pieces with ragged edges, a mushy stool	Type 6	No	Yes	Yes	None	No	No	None	Abdominal pain / Dyspepsia	None	None	None	Hypoimmunity / Irascibility	Inappetence / Night sweats	No
S0187699980	33	Female	O	160	57	22.2656	Han	NA	Hunan	Shaoyang	NA	No	No	Seldom (< 1 time/week)	6-7 h	Often	Relative regular	Meat	Sweet	Never	Like a sausage or snake, smooth and soft	Type 4	Yes	Yes	Yes	None	No	No	Insomnia	None	None	None	None	None	None	No
S0187700151	34	Male	B	170	65.5	22.6644	Han	Clerk	Henan	Pingdingshan	NA	No	Yes	Occasional (1-2 times/week)	6-7 h	Often	Irregular	Meat	NA	Occasional	Fluffy pieces with ragged edges, a mushy stool	Type 6	No	No	No	None	No	No	None	None	Haemorrhoids	None	None	Irascibility	None	No
S0187714668	34	Male	B	170	66	22.8374	Han	NA	Hubei	Wuhan	NA	No	No	Occasional (1-2 times/week)	7-8 h	Never	Strict	Balance	NA	Occasional	Soft blobs with clear-cut edges (passed easily)	Type 5	No	No	No	None	No	No	None	None	None	None	None	None	Diarrhea (> 3 times/day)	No
S0187700090	34	Male	NA	170	70	24.2215	Han	Company executives or core technical personnel	Hubei	Yichang	NA	No	No	Occasional (1-2 times/week)	6-7 h	Often	Relative regular	Meat	NA	Occasional	Like a sausage or snake, smooth and soft	Type 4	No	No	No	None	No	No	None	None	Haemorrhoids	None	None	None	None	No
RGA14542	34	Male	O	173	59	19.7133	Han	NA	Hubei	Wuhan	NA	Yes	No	Occasional (1-2 times/week)	6-7 h	Occasional	Relative regular	Meat	Salty	Occasional	Like a sausage or snake, smooth and soft	Type 4	Yes	No	No	None	No	No	None	None	None	None	None	Hypoimmunity / Irascibility	Inappetence / Night sweats	No
S0187687368	34	Male	NA	183	35	10.4512	Han	NA	Hubei	Wuhan	NA	Yes	No	Often (> 2 times/week)	6-7 h	Occasional	Strict	Balance	NA	Occasional	Like a sausage or snake, smooth and soft	Type 4	No	No	No	None	No	No	None	None	None	None	None	None	Weight loss / Dermal ulcer	No
SRGA35165	34	Male	a	178	70	22.0932	Han	Clerk	Jiangsu	Changzhou	NA	Yes	Yes	Seldom (< 1 time/week)	6-7 h	Occasional	Relative regular	Meat	Salty	Never	Soft blobs with clear-cut edges (passed easily)	Type 5	No	No	No	None	No	No	None	None	None	None	None	Chronic fatigue syndrome / Fear of cold / Irascibility	None	No
S0187703056	35	Male	O	175	85	27.7551	Han	NA	Hubei	Shiyan	NA	No	Yes	Occasional (1-2 times/week)	7-8 h	Never	Relative regular	Balance	NA	Occasional	Soft blobs with clear-cut edges (passed easily)	Type 5	No	No	No	None	No	No	None	None	None	None	None	Irascibility	None	No
S0187673265	35	Male	B	169	55	19.257	Han	NA	Hubei	Wuhan	NA	No	No	Occasional (1-2 times/week)	6-7 h	Often	Strict	Meat	NA	Never	Like a sausage or snake, smooth and soft	Type 4	No	No	No	None	No	No	None	None	Haemorrhoids	None	None	None	None	No
S0187688309	35	Male	B	178	60	18.937	Han	NA	Hubei	Xianning	NA	No	Yes	Occasional (1-2 times/week)	> 8h	Occasional	Relative regular	Meat	NA	Occasional	Sausage-shaped but lumpy	Type 2	No	No	Yes	None	No	No	None	None	Haemorrhoids	None	None	None	None	No
S0187704079	35	Male	NA	174	70	23.1206	Han	NA	Hubei	Huangshi	NA	Yes	Yes	Occasional (1-2 times/week)	6-7 h	Often	Relative regular	Meat	NA	Often	Like a sausage but with cracks on its surface	Type 3	Yes	Yes	No	None	No	No	None	None	None	None	None	None	None	No
SRGA36609	35	Male	B	180	74	22.8395	Han	Clerk	Zhejiang	Wenzhou	NA	No	No	Occasional (1-2 times/week)	> 8h	Occasional	Relative regular	Balance	NA	Never	Like a sausage or snake, smooth and soft	Type 4	No	Yes	Yes	None	No	No	None	None	None	None	None	None	None	No
S0187686520	35	Male	O	174	71	23.4509	Han	NA	Guangdong	Guangzhou	NA	No	No	Occasional (1-2 times/week)	> 8h	Occasional	Strict	Balance	NA	Never	Like a sausage or snake, smooth and soft	Type 4	No	No	No	None	No	No	None	None	None	None	None	None	None	No
S019935157	35	Male	B	175	65	21.2245	Han	NA	Hubei	Wuhan	NA	No	No	Often (> 2 times/week)	6-7 h	Often	Relative regular	Balance	NA	Occasional	Like a sausage but with cracks on its surface	Type 3	No	No	No	None	No	No	None	None	None	None	None	None	None	No
YD00652	35	Male	O	173	61	20.3816	Han	Businessman	Hubei	Wuhan	NA	No	Yes	Often (> 2 times/week)	7-8 h	Occasional	Strict	Meat	NA	Occasional	Like a sausage or snake, smooth and soft	Type 4	No	No	Yes	None	No	No	None	None	None	None	None	None	None	No
SRGA126205	35	Male	NA	176	74	23.8895	Han	Company executives or core technical personnel	Jiangsu	Changzhou	NA	No	Yes	Often (> 2 times/week)	<6 h	Often	Relative regular	Meat	NA	Occasional	Soft blobs with clear-cut edges (passed easily)	Type 5	No	No	No	None	No	No	None	None	None	None	None	None	None	No
S0187691983	35	Female	A	156	80	32.8731	Han	NA	Hubei	Shiyan	NA	No	Yes	Seldom (< 1 time/week)	7-8 h	Occasional	Strict	Meat	NA	Occasional	Soft blobs with clear-cut edges (passed easily)	Type 5	No	Yes	No	None	No	No	None	Constipation (< 3 times/week)	None	None	Mastitis	Fear of cold	None	Yes
S0187702661	35	Male	NA	170	67	23.1834	Han	Company executives or core technical personnel	Hubei	Wuhan	NA	No	No	Seldom (< 1 time/week)	6-7 h	Occasional	Relative regular	Balance	NA	Occasional	Like a sausage or snake, smooth and soft	Type 4	No	No	No	None	No	No	None	None	Haemorrhoids	None	None	None	None	No
S0187697126	36	Male	O	182	80	24.1517	Han	Businessman	Guangdong	Guangzhou	NA	No	Yes	Occasional (1-2 times/week)	6-7 h	Occasional	Relative regular	NA	Sweet	Occasional	Like a sausage or snake, smooth and soft	Type 4	Yes	No	Yes	None	No	No	None	None	None	None	None	Chronic fatigue syndrome	None	No
S0187673402	36	Male	O	175	60	19.5918	Han	Businessman	Fujian	Quanzhou	NA	Yes	No	Seldom (< 1 time/week)	7-8 h	Often	Relative regular	Balance	NA	Never	Like a sausage or snake, smooth and soft	Type 4	No	No	Yes	None	No	No	None	None	None	None	None	None	None	No
S0187674004	36	Female	O	165	54	19.8347	Han	NA	Fujian	Quanzhou	NA	No	No	Seldom (< 1 time/week)	6-7 h	Occasional	Strict	Balance	NA	Never	Like a sausage or snake, smooth and soft	Type 4	Yes	No	Yes	None	No	No	None	None	None	None	None	None	None	No
S0187703060	36	Female	B	150	51	22.6667	Miao	Farmer	Guizhou	Qiandongnan Miao and Dong Autonomous Prefecture	NA	No	No	Seldom (< 1 time/week)	7-8 h	Occasional	Strict	Balance	NA	Occasional	Soft blobs with clear-cut edges (passed easily)	Type 5	No	No	No	Probiotics or prebiotics	No	No	None	None	None	None	None	None	None	No
YD00655	36	Male	O	177	66	21.0667	Han	Company executives or core technical personnel	Hubei	Wuhan	NA	No	Yes	Seldom (< 1 time/week)	> 8h	Often	Relative regular	Balance	NA	Never	Like a sausage or snake, smooth and soft	Type 4	No	No	No	None	No	No	None	None	None	None	None	None	None	No
S0187686622	36	Female	B	167	62	22.231	Han	NA	Hubei	Wuhan	NA	No	No	Often (> 2 times/week)	6-7 h	Often	Relative regular	NA	Salty	Often	Watery, no solid pieces	Type 7	No	No	No	None	No	No	None	None	None	None	None	None	None	No
S0187706748	36	Male	A	180	58.5	18.0556	Han	Businessman	Hubei	Wuhan	NA	No	No	Often (> 2 times/week)	> 8h	Occasional	Strict	Meat	Salty	Occasional	Like a sausage or snake, smooth and soft	Type 4	No	No	Yes	None	No	No	None	None	None	None	None	None	None	No
SRGA36844	36	Male	A	172	63	21.2953	Han	Clerk	Jiangsu	Changzhou	NA	Yes	Yes	Often (> 2 times/week)	6-7 h	Occasional	Relative regular	Vegetables	Salty	Occasional	Fluffy pieces with ragged edges, a mushy stool	Type 6	Yes	No	Yes	None	No	No	None	Abdominal pain / Gastric acid reflux / Dyspepsia	None	None	None	Hypoimmunity / Easy to catch cold and fever / Osteoporosis	Night sweats / Diarrhea (> 3 times/day)	Yes
S0187673950	36	Female	A	168	65	23.03	Han	NA	Hubei	Wuhan	NA	No	No	Seldom (< 1 time/week)	7-8 h	Occasional	Relative regular	Balance	NA	Occasional	Soft blobs with clear-cut edges (passed easily)	Type 5	Yes	No	No	None	No	No	Anxiety disorders	None	Haemorrhoids	None	None	Hypoimmunity / Fear of cold	None	No
S0187703557	36	Female	O	166	68.5	24.8585	Han	NA	Guangdong	Jiangmen	NA	No	No	Never	6-7 h	Occasional	Relative regular	Meat	NA	Occasional	Soft blobs with clear-cut edges (passed easily)	Type 5	No	No	Yes	None	No	No	None	None	None	None	None	Osteoporosis	Lymphadenectasis	No
SRGA35163	36	Male	A	185	85	24.8356	Han	Company executives or core technical personnel	Jiangsu	Changzhou	NA	Yes	Yes	Never	<6 h	Occasional	Relative regular	Meat	Salty	Occasional	Soft blobs with clear-cut edges (passed easily)	Type 5	No	No	Yes	None	No	No	None	None	Haemorrhoids	None	None	Chronic fatigue syndrome / Easy to catch cold and fever / Irascibility	None	No
SRGA36774	36	Male	NA	176	68	21.9525	Han	Company executives or core technical personnel	Zhejiang	Wenzhou	NA	Yes	Yes	Never	7-8 h	Occasional	Irregular	Balance	NA	Often	Soft blobs with clear-cut edges (passed easily)	Type 5	No	No	Yes	None	No	No	None	Vomit	Haemorrhoids	None	None	None	Diarrhea (> 3 times/day)	No
S0187715195	37	Male	O	170	27	9.34256	Han	NA	Hubei	Wuhan	NA	Yes	Yes	Often (> 2 times/week)	6-7 h	Occasional	Irregular	Meat	Salty	Occasional	Fluffy pieces with ragged edges, a mushy stool	Type 6	Yes	Yes	No	None	No	No	None	Gastric acid reflux / Dyspepsia	Haemorrhoids	None	None	None	Weight loss / Inappetence / Night sweats	No
S0187718740	37	Male	O	150	55	24.4444	Han	NA	Hubei	Wuhan	NA	No	No	Often (> 2 times/week)	6-7 h	Often	Strict	Balance	NA	Occasional	Sausage-shaped but lumpy	Type 2	No	No	No	None	No	No	None	None	None	None	None	None	None	No
S0187686697	37	Female	B	165	57	20.9366	Han	Clerk	Guangdong	Dongguan	NA	No	No	Seldom (< 1 time/week)	7-8 h	Often	Relative regular	Balance	NA	Occasional	Soft blobs with clear-cut edges (passed easily)	Type 5	No	No	No	None	No	No	None	None	None	None	None	None	None	No
YD00797	37	Female	NA	160	58.5	22.8516	Han	NA	Hubei	Wuhan	NA	No	No	Seldom (< 1 time/week)	6-7 h	Occasional	Relative regular	Balance	NA	Occasional	Like a sausage or snake, smooth and soft	Type 4	No	No	No	None	No	No	None	None	None	None	None	None	None	No
SRGA36599	37	Female	NA	158	58	23.2335	Han	Clerk	Jiangsu	Changzhou	NA	No	No	Often (> 2 times/week)	6-7 h	Often	Relative regular	Meat	NA	Occasional	Like a sausage or snake, smooth and soft	Type 4	Yes	No	No	None	No	No	None	None	None	None	None	None	None	No
S0187713257	37	Male	O	169	70	24.5089	Han	Businessman	Hubei	Jingzhou	NA	Yes	Yes	Seldom (< 1 time/week)	6-7 h	Often	Relative regular	Meat	NA	Occasional	Watery, no solid pieces	Type 7	No	Yes	No	Probiotics or prebiotics	No	No	None	Abdominal pain	Haemorrhoids	None	None	Irascibility	Diarrhea (> 3 times/day)	No
RGA14549	37	Male	A	1.74	75	247721	Han	Clerk	Hubei	Wuhan	NA	Yes	No	Seldom (< 1 time/week)	<6 h	Often	Irregular	Meat	NA	Often	Fluffy pieces with ragged edges, a mushy stool	Type 6	No	No	Yes	None	No	No	None	Abdominal pain	None	None	None	Hypoimmunity	Dermal ulcer	No
S0187685366	37	Female	AB	155	51	21.2279	Han	Businessman	Hunan	Loudi	NA	No	No	Seldom (< 1 time/week)	6-7 h	Occasional	Relative regular	Meat	NA	Occasional	Soft blobs with clear-cut edges (passed easily)	Type 5	No	No	No	None	No	Yes	None	Constipation (< 3 times/week)	None	Dysmenorrhea	None	Fear of cold / Irascibility	None	No
S0187718758	37	Female	NA	158	73	29.2421	Han	NA	Guangdong	Guangzhou	NA	No	No	Never	6-7 h	Often	Relative regular	Balance	NA	Never	Like a sausage but with cracks on its surface	Type 3	No	No	Yes	None	No	No	None	None	None	None	None	Fear of cold	None	No
S0187702843	37	Female	A	150	50	22.2222	Han	Businessman	Guangdong	Zhuhai	3	No	No	Never	6-7 h	Often	Irregular	Balance	NA	Occasional	Sausage-shaped but lumpy	Type 2	No	No	Yes	None	No	No	None	Constipation (< 3 times/week)	None	None	None	None	None	No
S0187702435	37	Female	O	159	55	21.7555	Han	Farmer	Hubei	Tianmen	NA	No	No	Never	6-7 h	Often	Relative regular	Meat	NA	Often	Soft blobs with clear-cut edges (passed easily)	Type 5	Yes	Yes	Yes	None	No	No	Insomnia	None	None	None	None	Irascibility	Dermal ulcer	No
S0187703769	37	Male	O	180	70	21.6049	Han	Clerk	Hubei	Wuhan	NA	No	No	Never	6-7 h	Often	Relative regular	Balance	NA	Occasional	Watery, no solid pieces	Type 7	No	No	No	None	No	No	None	None	Haemorrhoids	None	None	Fear of cold	Weight loss / Diarrhea (> 3 times/day)	No
S019934814	38	Male	B	173	75	25.0593	Han	NA	Hubei	Wuhan	NA	Yes	Yes	Occasional (1-2 times/week)	6-7 h	Occasional	Relative regular	Meat	NA	Occasional	Fluffy pieces with ragged edges, a mushy stool	Type 6	No	No	No	Probiotics or prebiotics	No	No	None	Food intolerance	None	None	None	None	Diarrhea (> 3 times/day)	No
S0187704136	38	Female	O	158	58	23.2335	Han	Clerk	Shandong	Yantai	NA	No	No	Often (> 2 times/week)	<6 h	Occasional	Relative regular	Vegetables	NA	Occasional	Soft blobs with clear-cut edges (passed easily)	Type 5	No	No	Yes	None	No	No	None	None	None	None	None	None	None	No
S0187703065	38	Female	NA	153	50	21.3593	Han	Businessman	Hubei	Wuhan	NA	No	No	Often (> 2 times/week)	> 8h	Occasional	Strict	Balance	NA	Occasional	Soft blobs with clear-cut edges (passed easily)	Type 5	No	No	No	None	No	No	None	None	None	None	None	None	None	No
S0187692270	39	Male	O	175	66.5	21.7143	Han	NA	Hubei	Shiyan	NA	No	Yes	Occasional (1-2 times/week)	6-7 h	Often	Relative regular	Balance	NA	Occasional	Like a sausage but with cracks on its surface	Type 3	No	No	No	None	No	No	Insomnia	None	None	None	None	None	None	No
S0187692949	39	Male	O	170	66	22.8374	Han	NA	Hubei	Shiyan	NA	No	No	Occasional (1-2 times/week)	6-7 h	Often	Strict	Balance	NA	Occasional	Like a sausage or snake, smooth and soft	Type 4	No	No	No	None	No	No	None	None	None	None	None	None	None	No
S0187688044	39	Female	A	167	69	24.7409	Han	Clerk	Hubei	Wuhan	NA	No	No	Occasional (1-2 times/week)	7-8 h	Never	Strict	Balance	NA	Occasional	Soft blobs with clear-cut edges (passed easily)	Type 5	No	No	No	None	No	No	None	None	None	None	None	None	None	No
YD00732	39	Male	O	180	82.5	25.463	Han	Businessman	Hubei	Wuhan	NA	No	Yes	Seldom (< 1 time/week)	> 8h	Occasional	Irregular	Balance	NA	Occasional	Like a sausage but with cracks on its surface	Type 3	No	No	No	None	No	No	None	None	None	None	None	None	None	No
S0187693123	39	Male	A	173	85	28.4005	Han	Company executives or core technical personnel	Guangdong	Huizhou	NA	No	Yes	Seldom (< 1 time/week)	7-8 h	Occasional	Relative regular	Balance	NA	Occasional	Fluffy pieces with ragged edges, a mushy stool	Type 6	No	No	No	None	No	No	None	None	None	None	None	None	Diarrhea (> 3 times/day)	No
S0187701539	39	Male	O	164	55	20.4491	Han	Company executives or core technical personnel	Guangdong	Shenzhen	NA	Yes	No	Seldom (< 1 time/week)	6-7 h	Occasional	Irregular	Balance	NA	Occasional	Fluffy pieces with ragged edges, a mushy stool	Type 6	No	No	No	None	No	No	None	Dyspepsia	None	None	None	None	Inappetence	No
S0187702291	39	Male	O	178	75	23.6713	Han	Company executives or core technical personnel	Hubei	Wuhan	NA	No	No	Seldom (< 1 time/week)	> 8h	Occasional	Relative regular	NA	Salty	Occasional	Like a sausage or snake, smooth and soft	Type 4	No	No	No	None	No	No	None	None	None	None	None	Irascibility	None	No
S0187716280	39	Female	O	160	50.5	19.7266	Han	Company executives or core technical personnel	Jilin	Changchun	NA	No	No	Seldom (< 1 time/week)	7-8 h	Never	Relative regular	Vegetables	NA	Occasional	Like a sausage or snake, smooth and soft	Type 4	No	No	No	None	No	No	None	None	None	None	None	Chronic fatigue syndrome / Fear of cold	None	No
S01670893	39	Female	B	175	74	24.1633	Han	NA	Jiangsu	Changzhou	NA	No	No	Seldom (< 1 time/week)	<6 h	Often	Strict	Balance	NA	Occasional	Like a sausage but with cracks on its surface	Type 3	No	No	No	None	No	No	None	Constipation (< 3 times/week)	None	None	None	None	None	No
S0187708279	39	Male	O	178	52	16.4121	Han	Company executives or core technical personnel	Shandong	Weifang	NA	Yes	No	Seldom (< 1 time/week)	6-7 h	Occasional	Irregular	Meat	Salty	Often	Like a sausage or snake, smooth and soft	Type 4	No	Yes	No	None	No	No	None	None	None	None	None	Irascibility	None	No
S0187699672	39	Male	O	178	88	27.7743	Han	Company executives or core technical personnel	Beijing	Beijing	NA	No	Yes	Never	7-8 h	Often	Relative regular	Balance	NA	Occasional	Fluffy pieces with ragged edges, a mushy stool	Type 6	No	No	No	None	No	No	None	Dyspepsia	None	None	None	None	Night sweats	No
S0187686915	39	Male	A	175	80	26.1224	Han	NA	Hunan	Loudi	NA	Yes	Yes	Never	<6 h	Often	Irregular	Meat	Sweet	Occasional	Soft blobs with clear-cut edges (passed easily)	Type 5	No	No	No	None	No	No	None	Gastric acid reflux / Vomit	None	None	None	Irascibility	None	No
S01667967	40	Male	NA	176	69	22.2753	Han	Company executives or core technical personnel	Guizhou	Guiyang	NA	No	Yes	Occasional (1-2 times/week)	7-8 h	Often	Relative regular	Balance	NA	Occasional	Soft blobs with clear-cut edges (passed easily)	Type 5	Yes	Yes	No	None	No	No	None	Constipation (< 3 times/week)	None	None	None	Chronic fatigue syndrome / Hypoimmunity / Irascibility	None	No
S0187691646	40	Male	NA	160	80	31.25	Han	NA	Hubei	Shiyan	NA	No	Yes	Often (> 2 times/week)	7-8 h	Occasional	Relative regular	Vegetables	NA	Never	Like a sausage or snake, smooth and soft	Type 4	No	No	No	None	No	No	None	None	Haemorrhoids	None	None	None	None	No
S0187701230	40	Female	NA	163	52	19.5717	Han	NA	Hubei	Wuhan	NA	No	No	Occasional (1-2 times/week)	7-8 h	Occasional	Relative regular	Vegetables	NA	Occasional	Fluffy pieces with ragged edges, a mushy stool	Type 6	No	No	Yes	Probiotics or prebiotics	No	No	None	None	None	None	None	None	None	No
S0187694450	40	Female	A	158	59	23.634	Han	Clerk	Guangdong	Guangzhou	NA	No	No	Often (> 2 times/week)	> 8h	Never	Strict	Vegetables	NA	Occasional	Like a sausage or snake, smooth and soft	Type 4	No	No	Yes	None	No	No	None	None	None	None	None	None	None	No
S0187699352	40	Male	A	168	63	22.3214	Han	Company executives or core technical personnel	Hubei	Wuhan	NA	No	Yes	Often (> 2 times/week)	6-7 h	Occasional	Relative regular	Meat	NA	Occasional	Like a sausage or snake, smooth and soft	Type 4	No	No	No	None	No	No	None	None	None	None	None	None	None	No
S0187718861	40	Female	A	160	53	20.7031	Han	NA	Guangdong	Dongguan	NA	No	No	Seldom (< 1 time/week)	7-8 h	Occasional	Strict	Balance	NA	Occasional	Like a sausage or snake, smooth and soft	Type 4	No	No	No	None	No	No	None	None	None	None	None	None	None	No
S0187700625	40	Male	NA	158	58	23.2335	Zhuang	Farmer	Guangxi Zhuang Autonomous Region	Nanning	NA	No	No	Seldom (< 1 time/week)	6-7 h	Occasional	Relative regular	Balance	NA	Never	Soft blobs with clear-cut edges (passed easily)	Type 5	No	No	Yes	None	No	No	None	None	None	None	None	None	None	No
S0187692859	40	Female	NA	168	61	21.6128	Han	Clerk	Hubei	Jingzhou	NA	No	No	Seldom (< 1 time/week)	7-8 h	Never	Relative regular	Vegetables	NA	Never	Soft blobs with clear-cut edges (passed easily)	Type 5	No	Yes	No	None	No	No	None	None	None	None	None	None	None	No
S0187711200	40	Male	B	150	60	26.6667	Han	Company executives or core technical personnel	Hubei	Wuhan	NA	Yes	Yes	Seldom (< 1 time/week)	6-7 h	Often	Strict	Balance	NA	Occasional	Like a sausage or snake, smooth and soft	Type 4	No	No	No	None	No	No	None	None	None	None	None	None	None	No
S0187702220	40	Male	NA	183	65	19.4094	Han	Clerk	Hubei	Wuhan	NA	Yes	No	Seldom (< 1 time/week)	7-8 h	Often	Irregular	Vegetables	Sweet	Occasional	Sausage-shaped but lumpy	Type 2	Yes	Yes	Yes	None	No	No	None	None	None	None	None	None	None	No
S0187693445	40	Male	O	168	66	23.3844	Tujia	Businessman	Hubei	Wuhan	NA	Yes	Yes	Often (> 2 times/week)	> 8h	Never	Irregular	Balance	NA	Never	Like a sausage or snake, smooth and soft	Type 4	No	No	No	None	No	No	None	None	None	None	None	None	None	No
S0187692401	40	Male	NA	168	50	17.7154	Han	NA	Hubei	Wuhan	NA	No	No	Seldom (< 1 time/week)	6-7 h	Occasional	Relative regular	Balance	NA	Often	Like a sausage or snake, smooth and soft	Type 4	Yes	Yes	No	None	No	No	None	Gastric acid reflux / Dyspepsia	Haemorrhoids	None	None	Irascibility / Osteoporosis	None	No
S0187705671	41	Male	O	168	61	21.6128	Han	NA	Guangdong	Shenzhen	NA	No	Yes	Occasional (1-2 times/week)	6-7 h	Often	Relative regular	Balance	NA	Occasional	Like a sausage or snake, smooth and soft	Type 4	No	No	No	None	No	No	None	None	Haemorrhoids	None	None	None	None	No
S0187704042	41	Male	B	168	59	20.9042	Han	NA	Hubei	Shiyan	NA	No	No	Often (> 2 times/week)	6-7 h	Often	Strict	Balance	NA	Occasional	Like a sausage or snake, smooth and soft	Type 4	No	No	No	None	No	No	None	None	Haemorrhoids	None	None	Fear of cold / Irascibility	None	No
S0187718111	41	Female	B	168	61	21.6128	Han	Clerk	Guangdong	Guangzhou	NA	No	No	Occasional (1-2 times/week)	6-7 h	Occasional	Relative regular	Meat	NA	Occasional	Like a sausage or snake, smooth and soft	Type 4	No	No	No	None	No	No	None	None	None	None	None	None	None	No
S0187686270	41	Female	B	162	50	19.052	Han	Businessman	Guangdong	Foshan	NA	No	No	Occasional (1-2 times/week)	6-7 h	Occasional	Relative regular	Balance	NA	Occasional	Fluffy pieces with ragged edges, a mushy stool	Type 6	No	No	No	None	No	No	None	None	None	None	None	None	None	No
S0187685751	41	Male	AB	173	68	22.7204	Han	Businessman	Guangdong	Guangzhou	NA	No	Yes	Occasional (1-2 times/week)	7-8 h	Occasional	Relative regular	Balance	NA	Occasional	Fluffy pieces with ragged edges, a mushy stool	Type 6	Yes	No	No	None	No	No	None	None	None	None	None	None	None	No
S0187674139	41	Female	B	162	60	22.8624	Han	NA	Guangdong	Shenzhen	NA	No	No	Occasional (1-2 times/week)	6-7 h	Occasional	Relative regular	Balance	NA	Occasional	Soft blobs with clear-cut edges (passed easily)	Type 5	No	No	No	None	No	No	None	None	None	None	None	None	None	No
S0187700069	41	Female	B	158	50	20.0288	Han	NA	Hubei	Wuhan	NA	No	No	Often (> 2 times/week)	6-7 h	Occasional	Relative regular	Balance	NA	Occasional	Soft blobs with clear-cut edges (passed easily)	Type 5	No	No	No	None	No	No	None	None	None	None	None	None	None	No
S0187697226	41	Male	O	174	64	21.1389	Han	Company executives or core technical personnel	Hubei	Wuhan	NA	No	No	Seldom (< 1 time/week)	7-8 h	Occasional	Strict	Balance	NA	Never	Fluffy pieces with ragged edges, a mushy stool	Type 6	No	No	No	None	No	No	None	None	None	None	None	None	None	No
S0187687842	41	Female	NA	158	58	23.2335	Han	NA	Guangdong	Guangzhou	NA	No	No	Often (> 2 times/week)	> 8h	Never	Relative regular	Balance	NA	Never	Like a sausage but with cracks on its surface	Type 3	No	No	No	None	No	No	None	None	None	None	None	None	None	No
S0187675011	41	Male	NA	176	70	22.5981	Han	NA	Hubei	Wuhan	NA	No	No	Often (> 2 times/week)	6-7 h	Never	Relative regular	Balance	NA	Never	Separate hard lumps, like nuts (hard to pass)	Type 1	No	No	No	None	No	No	None	None	None	None	None	None	None	No
SRGA36564	41	Male	NA	175	76	24.8163	Han	Clerk	Fujian	Fuzhou	NA	Yes	Yes	Seldom (< 1 time/week)	<6 h	Occasional	Relative regular	Balance	NA	Occasional	Soft blobs with clear-cut edges (passed easily)	Type 5	Yes	Yes	No	None	No	No	None	None	Haemorrhoids	None	None	None	None	No
S0187705951	41	Female	O	157	46.5	18.8649	Han	NA	Zhejiang	Jinhua	NA	No	No	Seldom (< 1 time/week)	6-7 h	Occasional	Strict	Balance	NA	Occasional	Like a sausage or snake, smooth and soft	Type 4	No	No	No	None	No	No	None	None	None	None	None	Irascibility	None	No
S0187698815	41	Male	A	168	68	24.093	Han	Businessman	Guangdong	Foshan	NA	No	No	Never	6-7 h	Often	Relative regular	Meat	NA	Occasional	Fluffy pieces with ragged edges, a mushy stool	Type 6	No	Yes	Yes	None	No	No	None	Gastric acid reflux	None	None	None	None	None	No
S0187697090	41	Female	NA	152	46	19.91	Han	Businessman	Guangdong	Guangzhou	NA	No	No	Never	6-7 h	Occasional	Relative regular	Balance	NA	Occasional	Like a sausage or snake, smooth and soft	Type 4	No	No	Yes	None	No	No	None	None	None	None	None	Chronic fatigue syndrome	None	No
S0187703271	41	Male	B	178	57	17.9902	Han	Businessman	Guangdong	Shenzhen	NA	No	No	Never	6-7 h	Occasional	Irregular	Vegetables	NA	Occasional	Like a sausage or snake, smooth and soft	Type 4	No	No	No	None	No	No	None	None	Haemorrhoids	None	None	Hypoimmunity / Fear of cold	None	No
S0187674767	41	Male	B	170	69	23.8754	Han	Journalists	Hebei	Shijiazhuang	NA	Yes	Yes	Never	<6 h	Often	Irregular	Meat	NA	Often	Watery, no solid pieces	Type 7	No	No	No	None	No	No	None	Abdominal pain	None	None	None	None	Diarrhea (> 3 times/day)	No
S0187692506	42	Male	O	172	70	23.6614	Han	Businessman	Hubei	Yichang	NA	Yes	Yes	Often (> 2 times/week)	6-7 h	Occasional	Relative regular	Balance	NA	Occasional	Watery, no solid pieces	Type 7	No	No	No	None	No	No	None	None	Haemorrhoids	None	None	None	None	No
S1671893	42	Female	NA	157	45	18.2563	Han	Businessman	Zhejiang	Wenzhou	NA	No	No	Occasional (1-2 times/week)	6-7 h	Occasional	Relative regular	Vegetables	NA	Never	Like a sausage but with cracks on its surface	Type 3	No	No	No	None	No	No	None	None	None	None	None	None	None	No
YD00795	42	Male	O	173	56	18.7109	Han	NA	Hubei	Wuhan	NA	Yes	No	Often (> 2 times/week)	6-7 h	Occasional	Relative regular	Balance	NA	Occasional	Like a sausage or snake, smooth and soft	Type 4	No	No	No	None	No	No	None	None	None	None	None	None	None	No
YD00656	42	Female	O	162	50	19.052	Han	Clerk	Hubei	Wuhan	NA	No	No	Often (> 2 times/week)	7-8 h	Never	Strict	Balance	NA	Never	Soft blobs with clear-cut edges (passed easily)	Type 5	No	No	No	None	No	No	None	None	None	None	None	None	None	No
S0187711776	42	Female	NA	160	51	19.9219	Han	NA	Hubei	Wuhan	NA	No	No	Often (> 2 times/week)	7-8 h	Never	Irregular	Balance	NA	Never	Sausage-shaped but lumpy	Type 2	No	No	No	None	No	No	None	None	None	None	None	None	None	No
S0187694543	42	Female	O	165	55	20.202	Han	Clerk	Guangdong	Guangzhou	NA	No	No	Seldom (< 1 time/week)	6-7 h	Never	Relative regular	Balance	NA	Often	Soft blobs with clear-cut edges (passed easily)	Type 5	Yes	No	No	None	No	No	None	None	None	None	None	Fear of cold	Diarrhea (> 3 times/day)	No
S0187699105	42	Male	A	160	65	25.3906	Dong	NA	Guizhou	Qiandongnan Miao and Dong Autonomous Prefecture	NA	Yes	Yes	Never	6-7 h	Occasional	Irregular	Balance	NA	Occasional	Like a sausage or snake, smooth and soft	Type 4	No	No	No	None	No	No	None	None	None	None	None	Chronic fatigue syndrome / Irascibility	None	No
S0187697135	42	Female	NA	160	57	22.2656	Han	NA	NA	NA	NA	No	No	Often (> 2 times/week)	<6 h	Occasional	Relative regular	Meat	NA	Occasional	Like a sausage but with cracks on its surface	Type 3	No	No	No	None	No	No	None	None	Haemorrhoids	Hysteromyoma	Hyperplasia	Chronic fatigue syndrome	None	No
S0187705634	43	Male	O	173	75	25.0593	Han	Company executives or core technical personnel	Guangdong	Guangzhou	NA	No	No	Occasional (1-2 times/week)	7-8 h	Occasional	Relative regular	Meat	NA	Occasional	Like a sausage or snake, smooth and soft	Type 4	No	No	Yes	None	No	No	None	Gastric acid reflux / Dyspepsia	None	None	None	None	None	No
S0187685268	43	Male	B	176	74	23.8895	Han	NA	Guangdong	Guangzhou	NA	No	No	Occasional (1-2 times/week)	7-8 h	Never	Relative regular	Balance	NA	Never	Like a sausage or snake, smooth and soft	Type 4	No	No	No	None	No	No	None	None	None	None	None	None	None	No
S0187713965	43	Female	NA	155	52	21.6441	Han	Retiree	Hubei	Jingmen	NA	No	No	Often (> 2 times/week)	> 8h	Never	Strict	Balance	NA	Never	Like a sausage or snake, smooth and soft	Type 4	No	No	No	None	No	No	None	None	None	None	None	None	None	No
S0187674180	43	Female	B	163	62	23.3355	Han	NA	Guangdong	Shenzhen	NA	No	No	Seldom (< 1 time/week)	7-8 h	Occasional	Relative regular	Balance	NA	Never	Soft blobs with clear-cut edges (passed easily)	Type 5	No	No	No	None	No	No	None	None	None	None	None	None	None	No
S0187673420	44	Male	AB	173	52	17.3745	Han	Clerk	Hubei	Tianmen	NA	No	No	Occasional (1-2 times/week)	6-7 h	Occasional	Relative regular	Balance	NA	Occasional	Like a sausage or snake, smooth and soft	Type 4	No	No	No	None	No	No	None	None	None	None	None	Fear of cold	None	No
S0187700500	44	Female	A	155	59	24.5578	Han	Clerk	Hubei	Wuhan	NA	No	No	Occasional (1-2 times/week)	6-7 h	Occasional	Relative regular	Balance	NA	Occasional	Like a sausage or snake, smooth and soft	Type 4	No	No	No	None	No	No	None	None	None	None	None	Chronic fatigue syndrome	None	No
S0187693124	44	Male	B	165	60	22.0386	Han	Businessman	Guangdong	Guangzhou	NA	No	Yes	Occasional (1-2 times/week)	6-7 h	Occasional	Relative regular	Balance	NA	Occasional	Soft blobs with clear-cut edges (passed easily)	Type 5	No	No	Yes	None	No	No	None	Gastric acid reflux	Haemorrhoids	None	None	None	Weight loss	No
S0187704197	44	Female	O	164	64	23.7954	Han	Businessman	Guangdong	Guangzhou	NA	No	Yes	Occasional (1-2 times/week)	6-7 h	Occasional	Irregular	Vegetables	NA	Occasional	Like a sausage but with cracks on its surface	Type 3	No	No	No	None	No	No	None	None	Haemorrhoids	None	None	None	None	No
S0187709708	44	Male	AB	170	72	24.9135	Han	Company executives or core technical personnel	Henan	Pingdingshan	NA	No	Yes	Often (> 2 times/week)	6-7 h	Occasional	Relative regular	Balance	NA	Occasional	Fluffy pieces with ragged edges, a mushy stool	Type 6	Yes	No	No	Probiotics or prebiotics	No	No	None	Dyspepsia	None	None	None	None	Diarrhea (> 3 times/day)	No
S0187687970	44	Female	A	145	40	19.025	Han	NA	Hunan	Chenzhou	NA	No	No	Often (> 2 times/week)	<6 h	Occasional	Strict	Vegetables	NA	Occasional	Soft blobs with clear-cut edges (passed easily)	Type 5	No	No	No	None	No	No	None	None	None	None	None	Fear of cold	None	No
S0187703133	44	Female	O	157	52	21.0962	Han	Businessman	Anhui	Ningde	NA	No	No	Seldom (< 1 time/week)	6-7 h	Never	Strict	Meat	NA	Occasional	Like a sausage or snake, smooth and soft	Type 4	No	No	No	None	No	No	Insomnia	None	Haemorrhoids	None	None	None	None	No
S0187703283	44	Male	NA	175	62	20.2449	Han	NA	NA	NA	NA	Yes	Yes	Seldom (< 1 time/week)	6-7 h	Often	Relative regular	Balance	NA	Occasional	Like a sausage or snake, smooth and soft	Type 4	No	No	No	Probiotics or prebiotics	No	No	None	None	None	None	None	None	None	No
S0187698716	44	Female	NA	158	53	21.2306	Han	NA	NA	NA	NA	No	Yes	Occasional (1-2 times/week)	<6 h	Often	Relative regular	Balance	NA	Occasional	Like a sausage or snake, smooth and soft	Type 4	No	No	No	None	No	No	None	None	None	None	None	None	None	No
S0187702985	44	Female	NA	163	53	19.9481	Han	NA	NA	NA	NA	No	No	Often (> 2 times/week)	6-7 h	Occasional	Relative regular	Balance	NA	Occasional	Like a sausage but with cracks on its surface	Type 3	Yes	Yes	No	None	No	No	None	None	None	None	Hyperplasia	None	None	No
S0187694359	44	Female	A	158	60	24.0346	Han	Clerk	Hubei	Wuhan	NA	No	No	Seldom (< 1 time/week)	6-7 h	Occasional	Relative regular	Vegetables	NA	Occasional	Soft blobs with clear-cut edges (passed easily)	Type 5	No	No	No	None	No	No	None	None	Haemorrhoids	None	None	None	None	No
S0187674665	44	Female	NA	1.58	58	232335	Han	NA	Hubei	Xiaogan	NA	No	No	Often (> 2 times/week)	7-8 h	Never	Strict	Balance	NA	Never	Sausage-shaped but lumpy	Type 2	No	No	No	None	No	No	None	Constipation (< 3 times/week)	None	None	None	None	None	No
S0187694177	45	Female	O	159	65	25.711	Han	Businessman	Guangdong	Guangzhou	NA	No	No	Occasional (1-2 times/week)	7-8 h	Occasional	Strict	Vegetables	NA	Occasional	Soft blobs with clear-cut edges (passed easily)	Type 5	No	No	No	None	No	No	None	None	None	None	None	Irascibility	None	No
S0187686412	45	Female	O	NA	70	NA	Han	Farmer	Hunan	Loudi	NA	No	Yes	Occasional (1-2 times/week)	7-8 h	Occasional	Relative regular	Balance	NA	Never	Like a sausage or snake, smooth and soft	Type 4	No	No	No	Antibiotics	No	No	None	None	Haemorrhoids	None	None	Irascibility	None	No
S0187698846	45	Male	A	180	80	24.6914	Han	Company executives or core technical personnel	Shandong	Yantai	NA	No	No	Occasional (1-2 times/week)	7-8 h	Occasional	Relative regular	Balance	NA	Occasional	Soft blobs with clear-cut edges (passed easily)	Type 5	No	No	Yes	None	No	No	None	None	None	None	None	Osteoporosis	None	No
S0187673675	45	Female	A	157	61.5	24.9503	Han	NA	Hubei	Wuhan	NA	No	No	Occasional (1-2 times/week)	6-7 h	Occasional	Relative regular	Balance	NA	Never	Like a sausage or snake, smooth and soft	Type 4	No	Yes	Yes	None	No	No	None	None	None	None	None	None	None	No
S0187693745	45	Female	A	160	60	23.4375	Han	Businessman	Guangdong	Jieyang	NA	No	No	Occasional (1-2 times/week)	6-7 h	Never	Relative regular	Balance	NA	Occasional	Like a sausage or snake, smooth and soft	Type 4	No	No	No	None	No	No	None	None	None	None	None	None	None	No
S0187688623	45	Male	B	173	65	21.7181	Han	NA	Guangdong	Meizhou	NA	No	Yes	Occasional (1-2 times/week)	6-7 h	Occasional	Relative regular	Balance	NA	Never	Sausage-shaped but lumpy	Type 2	No	No	No	None	No	No	None	None	None	None	None	None	None	No
S0187700630	45	Female	A	155	50	20.8117	Han	Government staff	Shaanxi	Xi'an	NA	No	No	Often (> 2 times/week)	6-7 h	Never	Strict	Vegetables	NA	Occasional	Like a sausage or snake, smooth and soft	Type 4	No	No	No	None	No	No	None	None	None	None	None	None	None	No
S0187702910	45	Female	AB	160	58	22.6562	Han	Clerk	Guangdong	Shenzhen	3	No	No	Never	6-7 h	Occasional	Relative regular	Vegetables	NA	Occasional	Fluffy pieces with ragged edges, a mushy stool	Type 6	No	No	No	None	No	No	None	None	None	None	None	None	None	No
S0187710998	45	Female	NA	167	55	19.721	Han	NA	NA	NA	NA	No	No	Often (> 2 times/week)	7-8 h	Never	Relative regular	Vegetables	NA	Occasional	Soft blobs with clear-cut edges (passed easily)	Type 5	No	No	No	None	No	No	None	None	None	None	Hyperplasia	None	None	No
S0187703268	45	Male	NA	170	68	23.5294	Han	NA	NA	NA	NA	No	Yes	Often (> 2 times/week)	6-7 h	Occasional	Relative regular	Balance	NA	Occasional	Fluffy pieces with ragged edges, a mushy stool	Type 6	Yes	Yes	Yes	None	No	No	None	None	None	None	None	None	None	No
S0187700068	45	Female	NA	157	50	20.2848	Han	NA	Guangxi Zhuang Autonomous Region	Nanning	NA	No	No	Seldom (< 1 time/week)	<6 h	Occasional	Relative regular	NA	Salty	Often	Separate hard lumps, like nuts (hard to pass)	Type 1	No	No	No	None	No	No	None	Dyspepsia	None	None	None	Hypoimmunity	Inappetence	No
S0187671947	45	Male	NA	170	60	20.7612	Han	NA	Hubei	Shiyan	NA	Yes	No	Seldom (< 1 time/week)	6-7 h	Occasional	Relative regular	Vegetables	NA	Occasional	Fluffy pieces with ragged edges, a mushy stool	Type 6	No	No	No	None	No	No	Insomnia	None	None	None	None	None	Inappetence	No
S0187674055	45	Male	O	169	70	24.5089	Han	NA	Hubei	Shiyan	NA	No	Yes	Seldom (< 1 time/week)	7-8 h	Never	Relative regular	Balance	NA	Occasional	Like a sausage but with cracks on its surface	Type 3	No	Yes	Yes	None	No	No	None	Gastric acid reflux / Dyspepsia	None	None	None	None	None	No
S0187673130	45	Female	NA	155	98	40.7908	Dong	Businessman	Guizhou	Qiandongnan Miao and Dong Autonomous Prefecture	NA	No	Yes	Never	7-8 h	Never	Relative regular	Balance	NA	Occasional	Fluffy pieces with ragged edges, a mushy stool	Type 6	No	No	Yes	None	No	No	Insomnia	None	None	None	None	None	Night sweats	No
S0187720290	45	Male	B	161	60	23.1473	Han	NA	Hainan	Haikou	NA	Yes	Yes	Never	<6 h	Never	Relative regular	Balance	NA	Often	Soft blobs with clear-cut edges (passed easily)	Type 5	No	Yes	No	None	No	No	Anxiety disorders / Insomnia	None	None	None	None	Chronic fatigue syndrome / Irascibility	None	No
S0187704588	45	Female	NA	160	63	24.6094	Han	NA	NA	NA	NA	No	No	Seldom (< 1 time/week)	6-7 h	Occasional	Strict	Balance	NA	Never	Like a sausage or snake, smooth and soft	Type 4	No	Yes	No	None	No	No	None	None	Haemorrhoids	None	Hyperplasia	Irascibility	None	No
S0187704625	45	Female	NA	154	60	25.2994	Han	NA	NA	NA	NA	No	No	Never	<6 h	Often	Relative regular	NA	Salty	Occasional	Soft blobs with clear-cut edges (passed easily)	Type 5	No	No	Yes	None	No	No	None	None	Haemorrhoids	None	Mastitis	None	None	No
S0187698985	45	Male	NA	171	72	24.623	Han	NA	NA	NA	NA	No	Yes	Occasional (1-2 times/week)	6-7 h	Often	Relative regular	Balance	NA	Occasional	Soft blobs with clear-cut edges (passed easily)	Type 5	No	No	No	None	No	No	None	Constipation (< 3 times/week)	None	None	None	None	None	No
S0187703616	45	Male	NA	175	64	20.898	Han	NA	NA	NA	NA	No	Yes	Often (> 2 times/week)	7-8 h	Occasional	Relative regular	Balance	Sweet	Never	Sausage-shaped but lumpy	Type 2	Yes	Yes	No	None	No	No	None	None	Haemorrhoids	None	None	None	None	No
YD00718	46	Male	NA	172	62	20.9573	Han	Company executives or core technical personnel	Jiangsu	Nanjing	NA	No	No	Occasional (1-2 times/week)	7-8 h	Occasional	Relative regular	Meat	Salty	Often	Soft blobs with clear-cut edges (passed easily)	Type 5	No	No	No	None	No	No	None	None	None	None	None	None	None	No
S0187691960	46	Male	O	181	70	21.3669	Han	NA	Hubei	Shiyan	NA	Yes	Yes	Often (> 2 times/week)	6-7 h	Never	Strict	Meat	NA	Never	Fluffy pieces with ragged edges, a mushy stool	Type 6	No	No	No	None	No	No	None	None	None	None	None	None	None	No
S0187697587	46	Male	A	175	65	21.2245	Tujia	NA	Hunan	Zhangjiajie	NA	Yes	No	Often (> 2 times/week)	6-7 h	Occasional	Strict	Balance	NA	Occasional	Like a sausage or snake, smooth and soft	Type 4	No	No	No	None	No	No	None	None	None	None	None	None	None	No
S0187693038	46	Female	NA	160	60	23.4375	Han	NA	NA	NA	NA	No	Yes	Often (> 2 times/week)	6-7 h	Occasional	Relative regular	Balance	NA	Occasional	Like a sausage or snake, smooth and soft	Type 4	No	No	No	None	No	No	None	None	None	None	None	None	None	No
S0187704498	46	Male	NA	165	55	20.202	Han	NA	NA	NA	NA	Yes	No	Often (> 2 times/week)	6-7 h	Occasional	Relative regular	Balance	NA	Never	Fluffy pieces with ragged edges, a mushy stool	Type 6	No	No	No	None	No	No	None	None	None	None	None	None	None	No
S0187692273	46	Male	B	171	70	23.939	Han	Company executives or core technical personnel	Hubei	Wuhan	NA	No	Yes	Seldom (< 1 time/week)	7-8 h	Occasional	Relative regular	Balance	NA	Occasional	Soft blobs with clear-cut edges (passed easily)	Type 5	No	No	No	None	No	No	None	None	Haemorrhoids	None	None	None	Night sweats	No
SRGA34639	46	Female	b	163	60	22.5827	Han	NA	Jilin	Changchun	NA	No	No	Seldom (< 1 time/week)	<6 h	Often	Strict	Vegetables	Salty	Often	Like a sausage or snake, smooth and soft	Type 4	Yes	No	Yes	None	No	No	None	Constipation (< 3 times/week)	None	None	None	Chronic fatigue syndrome	None	Yes
S0187697909	46	Female	NA	171	56	19.1512	Han	NA	NA	NA	NA	No	No	Often (> 2 times/week)	6-7 h	Never	Relative regular	Balance	NA	Occasional	Soft blobs with clear-cut edges (passed easily)	Type 5	No	No	No	Probiotics or prebiotics	No	No	None	None	Haemorrhoids	None	Hyperplasia	Fear of cold	None	No
S0187698692	46	Male	NA	170	69	23.8754	Han	NA	NA	NA	NA	Yes	Yes	Often (> 2 times/week)	6-7 h	Occasional	Relative regular	Meat	NA	Occasional	Like a sausage or snake, smooth and soft	Type 4	Yes	Yes	No	None	No	No	Insomnia	Food intolerance	None	None	None	Irascibility	None	No
S0187703603	46	Female	NA	158	59	23.634	Han	NA	NA	NA	NA	No	No	Often (> 2 times/week)	6-7 h	Occasional	Relative regular	Vegetables	NA	Occasional	Like a sausage or snake, smooth and soft	Type 4	No	No	No	None	No	No	None	None	Haemorrhoids	Dysmenorrhea	None	None	None	No
S0187674255	47	Female	A	162	75	28.578	Han	NA	Guangdong	Shenzhen	NA	No	No	Often (> 2 times/week)	7-8 h	Occasional	Relative regular	Balance	NA	Occasional	Fluffy pieces with ragged edges, a mushy stool	Type 6	No	No	No	None	No	No	None	None	None	None	None	Chronic fatigue syndrome / Hypoimmunity / Fear of cold	Inappetence / Lymphadenectasis	No
S0187687051	47	Female	A	163	68	25.5937	Han	Businessman	Guangdong	Guangzhou	NA	No	No	Seldom (< 1 time/week)	6-7 h	Occasional	Relative regular	Balance	NA	Occasional	Like a sausage but with cracks on its surface	Type 3	No	No	No	None	No	No	None	Dyspepsia	None	None	None	None	Night sweats / Lymphadenectasis	No
S0187688252	47	Male	A	173	66	22.0522	Han	Businessman	Guangdong	Foshan	NA	No	Yes	Occasional (1-2 times/week)	6-7 h	Occasional	Relative regular	Balance	NA	Occasional	Like a sausage or snake, smooth and soft	Type 4	No	No	No	None	No	No	None	None	None	None	None	None	None	No
SRGA36669	47	Female	NA	160	62	24.2188	Han	NA	Jilin	Changchun	NA	No	No	Seldom (< 1 time/week)	6-7 h	Occasional	Strict	Balance	NA	Occasional	Like a sausage or snake, smooth and soft	Type 4	No	No	No	Probiotics or prebiotics	No	No	None	None	None	None	None	None	None	No
S0187703695	47	Male	NA	161	58.5	22.5686	Han	NA	Guangdong	Shenzhen	NA	Yes	Yes	Often (> 2 times/week)	6-7 h	Often	Relative regular	Balance	NA	Occasional	Soft blobs with clear-cut edges (passed easily)	Type 5	No	Yes	No	None	No	No	None	None	None	None	None	None	None	No
YD00659	47	Female	O	168	54	19.1327	Han	Businessman	Hubei	Wuhan	NA	No	No	Often (> 2 times/week)	> 8h	Never	Strict	Balance	NA	Never	Like a sausage or snake, smooth and soft	Type 4	No	No	No	None	No	No	None	None	None	None	None	None	None	No
S0187711072	47	Male	NA	170	53	18.3391	Han	NA	NA	NA	NA	No	No	Seldom (< 1 time/week)	6-7 h	Occasional	Relative regular	Balance	NA	Never	Soft blobs with clear-cut edges (passed easily)	Type 5	No	No	No	None	No	No	None	None	None	None	None	None	None	No
S0187716009	47	Male	NA	173	70	23.3887	Han	NA	NA	NA	NA	No	Yes	Often (> 2 times/week)	<6 h	Occasional	Relative regular	Balance	NA	Occasional	Like a sausage or snake, smooth and soft	Type 4	No	No	No	None	No	No	None	None	None	None	None	None	None	No
S0187710614	47	Male	NA	161	63	24.3046	Han	NA	NA	NA	NA	No	Yes	Often (> 2 times/week)	<6 h	Never	Strict	Meat	Sweet	Never	Like a sausage or snake, smooth and soft	Type 4	No	Yes	No	None	No	No	None	None	None	None	None	None	None	No
YD00763	47	Male	NA	168	61.5	21.79	Han	Farmer	Hubei	Wuhan	NA	Yes	No	Seldom (< 1 time/week)	6-7 h	Often	Relative regular	Balance	NA	Often	Sausage-shaped but lumpy	Type 2	No	No	No	None	No	No	None	None	Haemorrhoids	None	None	None	None	No
RGA34892	47	Female	B	162	61	23.2434	Han	Company executives or core technical personnel	Jilin	Changchun	NA	No	No	Seldom (< 1 time/week)	> 8h	Occasional	Relative regular	Balance	NA	Occasional	Sausage-shaped but lumpy	Type 2	Yes	No	No	None	No	No	None	Abdominal pain / Gastric acid reflux	None	None	None	None	None	No
S0187697930	47	Female	NA	160	58	22.6562	Han	NA	NA	NA	NA	No	Yes	Occasional (1-2 times/week)	7-8 h	Often	Strict	Vegetables	Sweet	Never	Like a sausage but with cracks on its surface	Type 3	No	No	No	None	No	No	None	None	Haemorrhoids	None	None	None	None	No
S0187703727	48	Male	NA	166	56	20.3223	Han	Farmer	Hubei	Tianmen	NA	No	No	Occasional (1-2 times/week)	6-7 h	Often	Relative regular	Balance	NA	Occasional	Like a sausage but with cracks on its surface	Type 3	No	No	No	None	No	No	None	None	Haemorrhoids	None	None	None	Weight loss	No
S0187696252	48	Female	NA	172	61	20.6193	Han	NA	Hubei	Huanggang	NA	No	No	Often (> 2 times/week)	<6 h	Never	Irregular	Balance	NA	Never	Like a sausage or snake, smooth and soft	Type 4	No	No	No	None	No	No	Insomnia	None	Haemorrhoids	None	None	Hypoimmunity / Fear of cold / Irascibility	Weight loss	No
S0187705126	48	Female	NA	160	52	20.3125	Han	NA	Hubei	Wuhan	NA	No	No	Often (> 2 times/week)	6-7 h	Occasional	Relative regular	Balance	NA	Never	Soft blobs with clear-cut edges (passed easily)	Type 5	No	No	No	None	No	No	None	Dyspepsia / Food intolerance	None	None	None	None	None	No
S019934936	48	Male	NA	170	63	21.7993	Han	Retiree	Hubei	Jingmen	NA	No	No	Often (> 2 times/week)	6-7 h	Never	Strict	Balance	NA	Never	Like a sausage or snake, smooth and soft	Type 4	No	No	No	None	No	No	None	None	None	None	None	None	None	No
S0187673377	48	Female	A	158	58	23.2335	Han	NA	Guangdong	Dongguan	NA	No	No	Seldom (< 1 time/week)	<6 h	Often	Relative regular	Vegetables	NA	Occasional	Fluffy pieces with ragged edges, a mushy stool	Type 6	No	No	No	None	No	No	None	None	None	None	Mastitis	None	None	No
YD00862	48	Female	O	161	78	30.0914	Han	Retiree	Hubei	Xiangyang	NA	No	No	Seldom (< 1 time/week)	6-7 h	Never	Strict	Balance	NA	Never	Sausage-shaped but lumpy	Type 2	No	No	No	None	No	No	None	None	None	None	None	None	None	No
S0187718419	48	Male	B	173	68	22.7204	Han	NA	Jilin	Changchun	NA	No	No	Seldom (< 1 time/week)	6-7 h	Occasional	Relative regular	Meat	NA	Occasional	Fluffy pieces with ragged edges, a mushy stool	Type 6	No	No	No	None	No	No	None	None	None	None	None	None	None	No
S0187698873	48	Female	NA	160	53	20.7031	Han	NA	NA	NA	NA	No	No	Often (> 2 times/week)	<6 h	Never	Strict	Vegetables	NA	Occasional	Like a sausage or snake, smooth and soft	Type 4	No	No	No	None	No	No	None	None	None	Hysteromyoma	Mastitis	None	None	No
S0187698614	48	Female	NA	158	53	21.2306	Han	NA	NA	NA	NA	No	No	Often (> 2 times/week)	6-7 h	Never	Strict	Balance	NA	Occasional	Like a sausage or snake, smooth and soft	Type 4	No	No	No	None	No	No	None	None	None	None	Galactocele	None	None	No
S0187691891	48	Female	NA	150	77	34.2222	Han	NA	Hubei	Wuhan	NA	Yes	No	Seldom (< 1 time/week)	> 8h	Occasional	Relative regular	Vegetables	NA	Occasional	Like a sausage or snake, smooth and soft	Type 4	No	No	Yes	None	No	No	None	Abdominal pain / Dyspepsia	None	None	None	None	None	No
S0187703401	48	Female	NA	160	59	23.0469	Han	NA	NA	NA	NA	No	No	Occasional (1-2 times/week)	> 8h	Never	Strict	Balance	NA	Never	Like a sausage or snake, smooth and soft	Type 4	No	No	No	None	No	No	None	None	Haemorrhoids	None	None	Irascibility	None	No
S0187695210	48	Female	NA	162	55	20.9572	Han	NA	NA	NA	NA	No	No	Often (> 2 times/week)	<6 h	Occasional	Strict	Balance	NA	Occasional	Like a sausage or snake, smooth and soft	Type 4	No	No	No	None	No	No	None	None	Haemorrhoids	None	Hyperplasia	Hypoimmunity / Fear of cold	None	No
S0187699273	48	Female	NA	160	50	19.5312	Han	NA	NA	NA	NA	No	No	Often (> 2 times/week)	7-8 h	Never	Relative regular	Balance	NA	Occasional	Separate hard lumps, like nuts (hard to pass)	Type 1	No	No	No	None	No	No	None	None	Haemorrhoids	Dysmenorrhea / Hysteromyoma	None	None	None	No
S0187704561	48	Female	NA	163	57	21.4536	Han	NA	NA	NA	NA	No	Yes	Often (> 2 times/week)	6-7 h	Never	Relative regular	Balance	NA	Never	Soft blobs with clear-cut edges (passed easily)	Type 5	No	No	No	None	No	No	None	None	Haemorrhoids	None	Mastitis	None	None	No
S0187719050	49	Male	O	180	60	18.5185	Han	NA	Hubei	Jingmen	NA	No	Yes	Occasional (1-2 times/week)	6-7 h	Occasional	Relative regular	Meat	NA	Often	Fluffy pieces with ragged edges, a mushy stool	Type 6	Yes	No	Yes	None	No	No	None	None	Haemorrhoids	None	None	Chronic fatigue syndrome	None	No
YD00691	49	Female	B	153	58	24.7768	Han	Journalists	Beijing	Beijing	NA	No	No	Seldom (< 1 time/week)	6-7 h	Occasional	Relative regular	NA	Sweet	Never	Like a sausage or snake, smooth and soft	Type 4	No	Yes	Yes	None	No	No	None	None	Haemorrhoids	Vaginal abnormal bleeding	None	None	None	No
S1671928	49	Male	NA	182	66	19.9251	Han	Businessman	Zhejiang	Wenzhou	NA	Yes	Yes	Occasional (1-2 times/week)	<6 h	Never	Relative regular	Balance	NA	Occasional	Sausage-shaped but lumpy	Type 2	No	No	No	None	No	No	None	None	None	None	None	None	None	No
S0187698214	49	Female	NA	165	65	23.8751	Han	Retiree	Hubei	Jingmen	NA	No	No	Often (> 2 times/week)	> 8h	Never	Strict	Balance	NA	Never	Like a sausage or snake, smooth and soft	Type 4	No	No	No	None	No	No	None	None	None	None	None	None	None	No
S0187698233	49	Male	NA	165	64	23.5078	Han	Retiree	Hubei	Jingmen	NA	No	No	Often (> 2 times/week)	> 8h	Never	Strict	Balance	NA	Never	Like a sausage or snake, smooth and soft	Type 4	No	No	No	None	No	No	None	None	None	None	None	None	None	No
S0187688090	49	Male	A	175	70	22.8571	Han	Businessman	Shandong	Linyi	NA	No	Yes	Often (> 2 times/week)	6-7 h	Never	Relative regular	Balance	NA	Occasional	Soft blobs with clear-cut edges (passed easily)	Type 5	No	No	No	None	No	No	None	None	None	None	None	None	None	No
S0187703959	49	Male	NA	176	62	20.0155	Han	Businessman	Guangdong	Shenzhen	NA	No	Yes	Seldom (< 1 time/week)	<6 h	Occasional	Relative regular	Balance	NA	Occasional	Fluffy pieces with ragged edges, a mushy stool	Type 6	No	No	No	None	No	No	None	None	None	None	None	None	None	No
S0187705737	49	Female	B	155	56	23.3091	Miao	NA	Guizhou	Qiandongnan Miao and Dong Autonomous Prefecture	NA	No	No	Seldom (< 1 time/week)	6-7 h	Never	Relative regular	Balance	NA	Never	Fluffy pieces with ragged edges, a mushy stool	Type 6	No	No	No	None	No	No	None	None	None	None	None	None	None	No
S0187709692	49	Female	B	158	50	20.0288	Han	NA	Jilin	Changchun	NA	No	No	Seldom (< 1 time/week)	6-7 h	Occasional	Strict	Balance	NA	Occasional	Soft blobs with clear-cut edges (passed easily)	Type 5	No	No	No	None	No	No	None	None	None	None	Other breast-related diseases	None	None	No
S0187693012	49	Male	NA	167	70	25.0995	Han	Farmer	Hubei	Yichang	NA	No	No	Seldom (< 1 time/week)	6-7 h	Occasional	Relative regular	Meat	NA	Occasional	Soft blobs with clear-cut edges (passed easily)	Type 5	No	No	Yes	None	No	No	None	None	None	None	None	Irascibility	None	No
S0187704507	49	Female	NA	167	62	22.231	Han	NA	NA	NA	NA	No	No	Occasional (1-2 times/week)	6-7 h	Occasional	Relative regular	Vegetables	NA	Occasional	Like a sausage or snake, smooth and soft	Type 4	No	No	No	None	No	No	None	None	None	None	None	None	None	No
S0187707063	49	Female	NA	160	65	25.3906	Han	NA	Hubei	Wuhan	NA	No	No	Never	7-8 h	Occasional	Relative regular	Balance	NA	Occasional	Like a sausage but with cracks on its surface	Type 3	No	No	Yes	None	No	No	None	None	None	None	None	Irascibility	None	No
S0187702663	49	Male	NA	155	53	22.0604	Han	NA	NA	NA	NA	No	No	Seldom (< 1 time/week)	<6 h	Never	Strict	Balance	NA	Never	Like a sausage but with cracks on its surface	Type 3	No	No	No	None	No	No	None	None	Haemorrhoids	None	None	None	None	No
S0187704687	49	Female	NA	150	47	20.8889	Han	NA	NA	NA	NA	No	No	Occasional (1-2 times/week)	7-8 h	Never	Strict	Balance	NA	Occasional	Fluffy pieces with ragged edges, a mushy stool	Type 6	No	No	No	None	No	No	None	None	Haemorrhoids	Dysmenorrhea	None	None	None	No
S0187698859	49	Male	NA	177	70	22.3435	Han	NA	NA	NA	NA	No	Yes	Often (> 2 times/week)	6-7 h	Occasional	Relative regular	Balance	NA	Occasional	Soft blobs with clear-cut edges (passed easily)	Type 5	No	No	Yes	None	No	No	None	None	Haemorrhoids	None	None	None	None	No
S0187704724	49	Male	NA	170	72	24.9135	Han	NA	NA	NA	NA	No	Yes	Often (> 2 times/week)	6-7 h	Occasional	Strict	Balance	NA	Occasional	Soft blobs with clear-cut edges (passed easily)	Type 5	No	Yes	No	None	No	No	None	None	Haemorrhoids	None	None	Fear of cold	None	No
S0187699072	49	Female	NA	159	51	20.1733	Han	NA	NA	NA	NA	No	No	Often (> 2 times/week)	<6 h	Occasional	Relative regular	Balance	NA	Occasional	Like a sausage or snake, smooth and soft	Type 4	Yes	Yes	Yes	None	No	No	None	None	None	None	Hyperplasia	Irascibility	None	No
S0187691477	50	Male	O	177	60	19.1516	Han	NA	Guangdong	Guangzhou	NA	No	No	Often (> 2 times/week)	<6 h	Occasional	Relative regular	Balance	NA	Occasional	Soft blobs with clear-cut edges (passed easily)	Type 5	No	No	Yes	None	No	No	None	None	None	None	None	None	Diarrhea (> 3 times/day)	No
S0187673328	50	Female	A	160	60	23.4375	Han	NA	Hubei	Wuhan	NA	No	No	Often (> 2 times/week)	<6 h	Never	Relative regular	Vegetables	NA	Often	Soft blobs with clear-cut edges (passed easily)	Type 5	No	No	No	None	No	No	Anxiety disorders / Insomnia	None	None	None	None	None	None	No
S0187698428	50	Male	NA	172	60	20.2812	Han	Businessman	Jilin	Changchun	NA	No	No	Often (> 2 times/week)	6-7 h	Never	Relative regular	Meat	Sweet	Never	Like a sausage or snake, smooth and soft	Type 4	No	Yes	Yes	None	No	No	None	None	None	None	None	None	None	Yes
S0187686639	50	Male	O	160	64	25	Han	NA	Guangdong	Guangzhou	NA	No	Yes	Seldom (< 1 time/week)	6-7 h	Often	Relative regular	Balance	NA	Occasional	Like a sausage or snake, smooth and soft	Type 4	No	No	No	None	No	No	None	None	None	None	None	Chronic fatigue syndrome	None	No
S0187701816	50	Male	A	177	82	26.1738	Han	Businessman	Guangdong	Shenzhen	NA	No	Yes	Seldom (< 1 time/week)	6-7 h	Often	Relative regular	Balance	NA	Occasional	Like a sausage or snake, smooth and soft	Type 4	No	No	No	None	No	No	None	None	Haemorrhoids	None	None	None	None	No
S0187714835	50	Female	NA	159	60	23.7332	Han	Retiree	Hubei	Jingmen	NA	No	No	Often (> 2 times/week)	6-7 h	Never	Strict	Balance	NA	Never	Like a sausage or snake, smooth and soft	Type 4	No	No	No	None	No	No	None	None	None	None	None	None	None	No
S0187693689	50	Female	NA	165	54	19.8347	Han	Retiree	Hubei	Jingmen	NA	No	No	Often (> 2 times/week)	<6 h	Never	Strict	Balance	NA	Never	Like a sausage or snake, smooth and soft	Type 4	No	No	No	None	No	No	None	None	None	None	None	None	None	No
RGA34810	50	Male	A	174	63	20.8086	Han	NA	Jilin	Baishan	NA	No	Yes	Often (> 2 times/week)	7-8 h	Occasional	Relative regular	Balance	NA	Occasional	Like a sausage but with cracks on its surface	Type 3	No	No	No	None	No	No	None	None	None	None	None	None	None	No
S0187672274	50	Male	A	173	74	24.7252	Han	Clerk	Hubei	Wuhan	NA	Yes	Yes	Seldom (< 1 time/week)	6-7 h	Occasional	Relative regular	Meat	Sweet	Occasional	Separate hard lumps, like nuts (hard to pass)	Type 1	No	No	Yes	None	No	No	None	None	None	None	None	None	None	No
S0187703572	50	Male	NA	165	63	23.1405	Han	NA	NA	NA	NA	No	No	Occasional (1-2 times/week)	7-8 h	Occasional	Relative regular	Balance	Sweet	Occasional	Like a sausage or snake, smooth and soft	Type 4	No	No	No	None	No	No	None	None	None	None	None	None	None	No
S0187710600	50	Female	NA	162	53	20.1951	Han	NA	NA	NA	NA	No	No	Occasional (1-2 times/week)	6-7 h	Occasional	Relative regular	Balance	NA	Occasional	Like a sausage but with cracks on its surface	Type 3	No	No	No	None	No	No	None	None	None	None	Hyperplasia	None	None	No
S0187693329	50	Female	NA	160	62	24.2188	Han	NA	NA	NA	NA	No	No	Occasional (1-2 times/week)	6-7 h	Never	Strict	Balance	NA	Never	Soft blobs with clear-cut edges (passed easily)	Type 5	No	No	No	None	No	No	None	None	None	None	None	None	None	No
S0187704146	50	Male	NA	170	67	23.1834	Han	NA	NA	NA	NA	No	No	Seldom (< 1 time/week)	6-7 h	Occasional	Strict	Balance	NA	Occasional	Soft blobs with clear-cut edges (passed easily)	Type 5	No	No	No	None	No	No	None	None	None	None	None	None	None	No
S0187698842	50	Female	NA	161	55	21.2183	Han	NA	NA	NA	NA	No	No	Often (> 2 times/week)	7-8 h	Never	Strict	Balance	NA	Never	Like a sausage or snake, smooth and soft	Type 4	No	No	No	None	No	No	None	None	None	None	None	None	None	No
S0187698766	50	Female	NA	165	65	23.8751	Han	NA	NA	NA	NA	No	No	Often (> 2 times/week)	7-8 h	Occasional	Strict	Balance	NA	Never	Like a sausage or snake, smooth and soft	Type 4	No	No	No	None	No	No	None	None	None	None	Mastitis	None	None	No
S0187701797	50	Female	NA	162	50	19.052	Han	NA	NA	NA	NA	No	No	Often (> 2 times/week)	7-8 h	Never	Strict	Balance	NA	Never	Like a sausage or snake, smooth and soft	Type 4	No	No	No	None	No	No	None	None	None	None	None	None	None	No
S0187703418	50	Male	NA	170	68	23.5294	Han	NA	NA	NA	NA	No	No	Often (> 2 times/week)	<6 h	Never	Relative regular	Balance	NA	Occasional	Like a sausage or snake, smooth and soft	Type 4	No	No	No	None	No	No	None	None	None	None	None	None	None	No
S0187694562	50	Female	AB	162	61	23.2434	Han	NA	Heilongjiang	Harbin	NA	No	No	Never	7-8 h	Occasional	Strict	Vegetables	NA	Occasional	Like a sausage or snake, smooth and soft	Type 4	No	No	No	None	No	No	None	None	Haemorrhoids	None	None	Fear of cold	None	No
S0187701764	50	Female	NA	160	60	23.4375	Han	NA	NA	NA	NA	No	No	Often (> 2 times/week)	6-7 h	Occasional	Relative regular	Meat	NA	Occasional	Sausage-shaped but lumpy	Type 2	Yes	Yes	No	None	No	No	None	Constipation (< 3 times/week)	None	Ovarian cyst / Pelvic inflammatory diseade	Hyperplasia	Hypoimmunity	None	No
S0187706039	51	Male	NA	165	87.5	32.1396	Han	NA	Hubei	Wuhan	NA	Yes	No	Occasional (1-2 times/week)	<6 h	Occasional	Relative regular	Balance	NA	Occasional	Watery, no solid pieces	Type 7	No	Yes	No	None	No	No	None	None	None	None	None	None	Diarrhea (> 3 times/day) / Dermal ulcer	No
S0187706158	51	Male	A	158	32	12.8185	Han	Clerk	Hubei	Wuhan	NA	No	No	Often (> 2 times/week)	6-7 h	Occasional	Strict	Balance	Salty	Occasional	Soft blobs with clear-cut edges (passed easily)	Type 5	No	No	No	None	No	No	None	None	None	None	None	Irascibility	Diarrhea (> 3 times/day)	No
S0187673861	51	Female	NA	152	61	26.4024	Han	Retiree	Hubei	Xiaogan	NA	No	No	Often (> 2 times/week)	<6 h	Occasional	Relative regular	Meat	Salty	Occasional	Soft blobs with clear-cut edges (passed easily)	Type 5	Yes	Yes	Yes	None	No	No	Insomnia	Dyspepsia / Food intolerance	None	None	None	Hypoimmunity / Easy to catch cold and fever / Fear of cold	Weight loss	Yes
S0187687398	51	Male	O	173	77	25.7276	Han	NA	Guangdong	Guangzhou	NA	No	No	Seldom (< 1 time/week)	6-7 h	Occasional	Relative regular	Vegetables	NA	Never	Fluffy pieces with ragged edges, a mushy stool	Type 6	No	No	No	None	No	No	None	None	Haemorrhoids	None	None	None	None	No
S0187715307	51	Male	O	163	61	22.9591	Han	Businessman	Guangdong	Shenzhen	NA	No	Yes	Seldom (< 1 time/week)	6-7 h	Never	Relative regular	Balance	NA	Occasional	Fluffy pieces with ragged edges, a mushy stool	Type 6	No	No	No	None	No	No	None	None	None	None	None	Fear of cold	None	No
S0187714001	51	Male	NA	172	63	21.2953	Han	Retiree	Hubei	Jingmen	NA	No	No	Often (> 2 times/week)	<6 h	Never	Strict	Balance	NA	Never	Like a sausage or snake, smooth and soft	Type 4	No	No	No	None	No	No	None	None	None	None	None	None	None	No
S0187702433	51	Male	NA	170	65	22.4913	Han	Retiree	Hubei	Jingmen	NA	No	No	Often (> 2 times/week)	6-7 h	Never	Strict	Balance	NA	Never	Like a sausage or snake, smooth and soft	Type 4	No	No	No	None	No	No	None	None	None	None	None	None	None	No
S0187715518	51	Male	NA	175	68	22.2041	Han	Clerk	Guangdong	Guangzhou	NA	No	No	Often (> 2 times/week)	> 8h	Never	Irregular	Balance	NA	Never	Separate hard lumps, like nuts (hard to pass)	Type 1	No	No	No	None	No	No	None	None	None	None	None	None	None	No
S0187707549	51	Male	NA	173	70	23.3887	Han	NA	NA	NA	NA	No	No	Seldom (< 1 time/week)	7-8 h	Occasional	Relative regular	Balance	NA	Never	Soft blobs with clear-cut edges (passed easily)	Type 5	No	No	No	None	No	No	None	None	None	None	None	None	None	No
S0187703579	51	Male	NA	170	66	22.8374	Han	NA	NA	NA	NA	No	Yes	Often (> 2 times/week)	6-7 h	Never	Strict	Balance	NA	Occasional	Like a sausage or snake, smooth and soft	Type 4	No	No	No	None	No	No	None	None	None	None	None	None	None	No
S0187702143	51	Female	NA	155	49	20.3954	Han	NA	NA	NA	NA	No	No	Often (> 2 times/week)	6-7 h	Occasional	Strict	Balance	NA	Occasional	Like a sausage or snake, smooth and soft	Type 4	No	No	No	None	No	No	None	None	None	None	None	None	None	No
S0187711029	51	Female	NA	158	58	23.2335	Han	NA	NA	NA	NA	No	No	Occasional (1-2 times/week)	7-8 h	Never	Relative regular	Vegetables	NA	Never	Sausage-shaped but lumpy	Type 2	Yes	No	No	None	No	No	None	None	Haemorrhoids	None	None	None	None	No
S0187710632	51	Male	NA	165	60	22.0386	Han	NA	NA	NA	NA	No	Yes	Often (> 2 times/week)	<6 h	Occasional	Strict	Balance	NA	Occasional	Like a sausage or snake, smooth and soft	Type 4	No	No	No	None	No	No	None	None	Haemorrhoids	None	None	None	None	No
S0187699695	52	Female	O	160	55	21.4844	Han	Farmer	Shanxi	Linfen	NA	No	No	Occasional (1-2 times/week)	6-7 h	Often	Relative regular	Vegetables	NA	Occasional	Fluffy pieces with ragged edges, a mushy stool	Type 6	No	No	No	None	No	No	None	None	None	None	None	None	Weight loss	No
S0187693958	52	Male	A	175	72	23.5102	Han	Businessman	Guangdong	Shenzhen	NA	No	Yes	Often (> 2 times/week)	6-7 h	Occasional	Strict	Balance	NA	Never	Like a sausage or snake, smooth and soft	Type 4	No	No	No	None	No	No	None	None	Haemorrhoids	None	None	None	None	No
S0187672035	52	Female	B	156	51	20.9566	Han	NA	Guangdong	Guangzhou	NA	No	No	Seldom (< 1 time/week)	7-8 h	Occasional	Relative regular	Balance	NA	Occasional	Soft blobs with clear-cut edges (passed easily)	Type 5	No	No	No	None	No	No	None	None	None	None	None	Irascibility / Osteoporosis	None	No
S0187703985	52	Male	A	169	67.5	23.6336	Han	Businessman	Sichuan	Chengdu	NA	Yes	No	Seldom (< 1 time/week)	6-7 h	Often	Relative regular	Meat	NA	Occasional	Soft blobs with clear-cut edges (passed easily)	Type 5	No	Yes	No	None	No	No	None	None	None	None	None	None	Night sweats	No
S0187685597	52	Female	A	155	56	23.3091	Han	Businessman	Guangdong	Guangzhou	NA	No	No	Never	6-7 h	Occasional	Relative regular	Meat	NA	Occasional	Like a sausage or snake, smooth and soft	Type 4	No	No	No	None	No	No	None	None	Haemorrhoids	None	Other breast-related diseases	None	None	No
S0187706476	52	Male	B	172	56	18.9292	Han	Government staff	Henan	Shangqiu	NA	No	Yes	Occasional (1-2 times/week)	6-7 h	Never	Strict	Meat	NA	Never	Soft blobs with clear-cut edges (passed easily)	Type 5	No	No	No	None	No	No	None	None	None	None	None	None	None	No
S0187693103	52	Female	NA	157	59	23.9361	Han	Retiree	Hubei	Jingmen	NA	No	No	Occasional (1-2 times/week)	6-7 h	Never	Strict	Balance	NA	Never	Like a sausage or snake, smooth and soft	Type 4	No	No	No	None	No	No	None	None	None	None	None	None	None	No
S0187714670	52	Female	NA	160	60	23.4375	Han	Retiree	Hubei	Jingmen	NA	No	No	Often (> 2 times/week)	<6 h	Never	Strict	Balance	NA	Never	Like a sausage or snake, smooth and soft	Type 4	No	No	No	None	No	No	None	None	None	None	None	None	None	No
S0187705038	52	Male	NA	160	52	20.3125	Han	Retiree	Hubei	Jingmen	NA	No	No	Often (> 2 times/week)	6-7 h	Never	Strict	Balance	NA	Never	Like a sausage or snake, smooth and soft	Type 4	No	No	No	None	No	No	None	None	None	None	None	None	None	No
S0187706554	52	Male	NA	184	79	23.3341	Han	Businessman	Jilin	Changchun	NA	No	Yes	Seldom (< 1 time/week)	7-8 h	Occasional	Strict	Balance	NA	Occasional	Like a sausage or snake, smooth and soft	Type 4	No	No	No	None	No	No	None	None	None	None	None	None	None	No
S0187702624	52	Male	NA	172	70	23.6614	Han	NA	NA	NA	NA	No	No	Often (> 2 times/week)	7-8 h	Never	Strict	Balance	NA	Never	Like a sausage or snake, smooth and soft	Type 4	No	No	No	None	No	No	None	None	None	None	None	None	None	No
S0187711113	52	Female	NA	165	60	22.0386	Han	NA	NA	NA	NA	No	No	Often (> 2 times/week)	<6 h	Never	Strict	Meat	NA	Never	Like a sausage but with cracks on its surface	Type 3	No	No	No	None	No	No	None	None	None	None	None	None	None	No
S0187719345	52	Female	NA	167	80	28.6851	Han	NA	Xinjiang Uygur Autonomous Region	Karamay	NA	Yes	Yes	Never	<6 h	Often	Irregular	Vegetables	NA	Often	Like a sausage but with cracks on its surface	Type 3	No	No	No	None	No	No	None	Gastric acid reflux	None	None	None	None	Night sweats	No
S0187715868	52	Female	NA	163	57	21.4536	Han	NA	NA	NA	NA	No	No	Occasional (1-2 times/week)	7-8 h	Occasional	Strict	Vegetables	NA	Never	Like a sausage or snake, smooth and soft	Type 4	No	No	No	None	No	No	None	None	None	None	Hyperplasia	Osteoporosis	None	No
S0187704820	52	Male	NA	175	71	23.1837	Han	NA	NA	NA	NA	No	No	Often (> 2 times/week)	<6 h	Occasional	Relative regular	Balance	NA	Occasional	Soft blobs with clear-cut edges (passed easily)	Type 5	No	No	No	Probiotics or prebiotics	No	No	None	Gastric acid reflux / Food intolerance	None	None	None	None	None	No
S0187698665	52	Male	NA	173	78	26.0617	Han	NA	NA	NA	NA	No	Yes	Often (> 2 times/week)	<6 h	Occasional	Relative regular	Balance	NA	Occasional	Like a sausage but with cracks on its surface	Type 3	No	No	No	None	No	No	None	None	Haemorrhoids	None	None	None	None	No
S0187705653	53	Female	NA	160	55	21.4844	Han	Retiree	Jiangxi	Fuzhou	NA	No	No	Occasional (1-2 times/week)	<6 h	Occasional	Relative regular	Balance	NA	Occasional	Sausage-shaped but lumpy	Type 2	No	No	No	None	No	No	None	Constipation (< 3 times/week)	None	None	None	None	None	No
S0187685732	53	Female	NA	165	65	23.8751	NA	None	NA	NA	NA	No	No	Occasional (1-2 times/week)	6-7 h	Occasional	Relative regular	NA	Sweet	Occasional	Soft blobs with clear-cut edges (passed easily)	Type 5	No	No	No	None	No	No	None	None	None	None	None	Fear of cold	Diarrhea (> 3 times/day) / Lymphadenectasis	No
S0187700801	53	Male	Ab	168	66	23.3844	Han	Doctor	Hubei	Shiyan	NA	No	No	Often (> 2 times/week)	> 8h	Never	Strict	Vegetables	NA	Occasional	Like a sausage but with cracks on its surface	Type 3	Yes	Yes	No	None	No	No	None	None	None	None	None	Fear of cold / Irascibility	None	No
S0187701482	53	Female	O	159	68	26.8977	Han	Businessman	Guangxi Zhuang Autonomous Region	Guigang	NA	No	No	Seldom (< 1 time/week)	<6 h	Occasional	Relative regular	Meat	NA	Occasional	Fluffy pieces with ragged edges, a mushy stool	Type 6	No	No	No	None	No	No	None	None	None	None	None	Irascibility / Osteoporosis	None	No
S0187701272	53	Male	NA	170	80	27.6817	Han	Businessman	Inner Mongolia Autonomous Region	Alxa League	NA	No	No	Seldom (< 1 time/week)	6-7 h	Occasional	Relative regular	Meat	NA	Occasional	Sausage-shaped but lumpy	Type 2	Yes	Yes	No	None	No	No	None	Constipation (< 3 times/week)	None	None	None	Irascibility	None	Yes
S0187699152	53	Male	O	165	60	22.0386	Han	Businessman	Guangxi Zhuang Autonomous Region	Hechi	NA	Yes	No	Never	6-7 h	Often	Irregular	Meat	Salty	Occasional	Soft blobs with clear-cut edges (passed easily)	Type 5	No	Yes	Yes	None	No	No	None	Gastric acid reflux / Dyspepsia	None	None	None	None	None	No
S0187714732	53	Female	NA	169	63	22.0581	Han	Retiree	Hubei	Jingmen	NA	No	No	Occasional (1-2 times/week)	6-7 h	Never	Strict	Balance	NA	Never	Like a sausage or snake, smooth and soft	Type 4	No	No	No	None	No	No	None	None	None	None	None	None	None	No
S019934641	53	Female	NA	165	55	20.202	Han	Retiree	Hubei	Jingmen	NA	No	No	Often (> 2 times/week)	6-7 h	Never	Strict	Balance	NA	Never	Like a sausage or snake, smooth and soft	Type 4	No	No	No	None	No	No	None	None	None	None	None	None	None	No
S0187715150	53	Female	NA	156	54	22.1893	Han	Retiree	Hubei	Jingmen	NA	No	No	Often (> 2 times/week)	6-7 h	Never	Strict	Balance	NA	Never	Like a sausage or snake, smooth and soft	Type 4	No	No	No	None	No	No	None	None	None	None	None	None	None	No
S019935044	53	Female	NA	165	68	24.977	Han	Retiree	Hubei	Jingmen	NA	No	No	Often (> 2 times/week)	6-7 h	Never	Strict	Balance	NA	Never	Like a sausage or snake, smooth and soft	Type 4	No	No	No	None	No	No	None	None	None	None	None	None	None	No
S0187703858	53	Male	A	152	60	25.9695	Han	NA	Shaanxi	Weinan	NA	No	No	Often (> 2 times/week)	6-7 h	Never	Relative regular	Vegetables	NA	Occasional	Like a sausage or snake, smooth and soft	Type 4	Yes	Yes	No	None	No	No	None	None	None	None	None	None	None	No
S0187704675	53	Female	NA	160	60	23.4375	Han	NA	NA	NA	NA	No	No	Seldom (< 1 time/week)	> 8h	Never	Strict	Balance	NA	Never	Like a sausage or snake, smooth and soft	Type 4	No	No	No	None	No	No	None	None	None	None	None	None	None	No
S0187699051	53	Female	NA	158	57	22.8329	Han	NA	NA	NA	NA	No	No	Often (> 2 times/week)	<6 h	Never	Strict	Balance	NA	Never	Like a sausage or snake, smooth and soft	Type 4	No	No	No	None	No	No	None	None	None	None	None	None	None	No
S0187706650	53	Female	NA	158	55	22.0317	Han	NA	Hubei	Wuhan	NA	No	No	Often (> 2 times/week)	<6 h	Occasional	Relative regular	Vegetables	NA	Never	Separate hard lumps, like nuts (hard to pass)	Type 1	No	No	No	None	No	No	None	Constipation (< 3 times/week) / Gastric acid reflux / Dyspepsia	None	None	None	None	None	No
S0187715370	53	Female	NA	159	52	20.5688	Han	NA	NA	NA	NA	No	No	Never	> 8h	Occasional	Relative regular	Meat	NA	Never	Sausage-shaped but lumpy	Type 2	No	No	Yes	None	No	No	Insomnia	None	None	None	None	None	None	No
S0187688961	54	Male	B	176	69	22.2753	Han	NA	Guangdong	Shaoguan	NA	No	No	Often (> 2 times/week)	<6 h	Never	Strict	Vegetables	NA	Occasional	Like a sausage but with cracks on its surface	Type 3	No	No	No	None	No	No	None	None	Haemorrhoids	None	None	None	None	No
SRGA137993	54	Female	NA	154	51	21.5045	Han	NA	Jilin	Changchun	NA	No	No	Seldom (< 1 time/week)	<6 h	Occasional	Relative regular	Balance	NA	Occasional	Like a sausage but with cracks on its surface	Type 3	No	No	No	None	No	No	None	Constipation (< 3 times/week)	None	None	None	None	Night sweats	Yes
S0187687609	54	Male	B	175	66	21.551	Han	NA	Beijing	Beijing	NA	No	Yes	Often (> 2 times/week)	<6 h	Never	Relative regular	Vegetables	NA	Never	Fluffy pieces with ragged edges, a mushy stool	Type 6	No	No	No	None	No	No	None	None	None	None	None	None	None	No
S0187714529	54	Female	NA	158	48	19.2277	Han	Retiree	Hubei	Jingmen	NA	No	No	Often (> 2 times/week)	6-7 h	Never	Strict	Balance	NA	Never	Like a sausage or snake, smooth and soft	Type 4	No	No	No	None	No	No	None	None	None	None	None	None	None	No
S0187715152	54	Male	NA	168	66	23.3844	Han	Retiree	Hubei	Jingmen	NA	No	No	Often (> 2 times/week)	6-7 h	Never	Strict	Balance	NA	Never	Like a sausage or snake, smooth and soft	Type 4	No	No	No	None	No	No	None	None	None	None	None	None	None	No
S01669032	54	Female	NA	155	60	24.974	Han	NA	Beijing	Beijing	NA	No	No	Often (> 2 times/week)	7-8 h	Never	Irregular	Balance	NA	Never	Like a sausage or snake, smooth and soft	Type 4	No	No	No	None	No	No	None	None	None	None	None	None	None	No
S0187696985	54	Female	NA	157	57	23.1247	Han	NA	NA	NA	NA	No	No	Often (> 2 times/week)	6-7 h	Never	Relative regular	Vegetables	NA	Never	Soft blobs with clear-cut edges (passed easily)	Type 5	No	No	No	None	No	No	None	None	None	None	None	None	None	No
S0187702791	54	Male	NA	181	81	24.7245	Han	NA	NA	NA	NA	No	Yes	Often (> 2 times/week)	7-8 h	Occasional	Relative regular	Balance	Salty	Occasional	Like a sausage but with cracks on its surface	Type 3	No	No	No	None	No	No	None	None	None	None	None	Irascibility	None	No
YD00592	55	Male	O	170	33	11.4187	Han	NA	Hubei	Wuhan	NA	No	No	Often (> 2 times/week)	6-7 h	Often	Relative regular	Vegetables	NA	Often	Fluffy pieces with ragged edges, a mushy stool	Type 6	No	No	No	None	No	No	Anxiety disorders / Insomnia	Dyspepsia	Haemorrhoids	None	None	Chronic fatigue syndrome	Diarrhea (> 3 times/day)	No
S0187705940	55	Male	NA	184	80	23.6295	Han	NA	Hubei	Shiyan	NA	Yes	Yes	Seldom (< 1 time/week)	6-7 h	Often	Relative regular	Meat	NA	Occasional	Like a sausage or snake, smooth and soft	Type 4	Yes	No	No	None	No	No	None	Abdominal pain	None	None	None	Chronic fatigue syndrome	Diarrhea (> 3 times/day)	Yes
S0187708254	55	Female	O	156	54	22.1893	Han	NA	Hubei	Xiangyang	NA	No	No	Occasional (1-2 times/week)	6-7 h	Occasional	Relative regular	Meat	NA	Occasional	Like a sausage but with cracks on its surface	Type 3	No	No	No	None	No	No	None	None	None	None	None	None	None	No
S0187693536	55	Female	O	159	61	24.1288	Han	Retiree	Guangdong	Dongguan	NA	No	No	Occasional (1-2 times/week)	7-8 h	Never	Strict	NA	Sweet	Never	Soft blobs with clear-cut edges (passed easily)	Type 5	No	No	No	None	No	No	None	None	None	None	None	None	None	No
S0187688030	55	Female	AB	150	42	18.6667	Han	Retiree	Guangdong	Meizhou	NA	No	No	Occasional (1-2 times/week)	7-8 h	Occasional	Relative regular	Balance	NA	Never	Like a sausage or snake, smooth and soft	Type 4	No	No	No	None	No	No	None	None	None	None	None	None	None	No
S0187702883	55	Male	B	170	66	22.8374	Han	Company executives or core technical personnel	Guangdong	Guangzhou	NA	No	No	Often (> 2 times/week)	6-7 h	Occasional	Relative regular	Balance	NA	Never	Like a sausage or snake, smooth and soft	Type 4	No	No	No	None	No	No	None	None	None	None	None	None	None	No
S0187714933	55	Female	NA	152	60	25.9695	Han	Retiree	Hubei	Jingmen	NA	No	No	Often (> 2 times/week)	> 8h	Never	Strict	Balance	NA	Never	Like a sausage or snake, smooth and soft	Type 4	No	No	No	None	No	No	None	None	None	None	None	None	None	No
S0187715140	55	Female	NA	160	54	21.0938	Han	Retiree	Hubei	Jingmen	NA	No	No	Often (> 2 times/week)	6-7 h	Never	Strict	Balance	NA	Never	Like a sausage or snake, smooth and soft	Type 4	No	No	No	None	No	No	None	None	None	None	None	None	None	No
S0187707775	55	Female	NA	150	54	24	Han	Retiree	Guangdong	Guangzhou	NA	No	No	Often (> 2 times/week)	> 8h	Never	Irregular	Balance	NA	Never	Soft blobs with clear-cut edges (passed easily)	Type 5	No	No	No	None	No	No	None	None	None	None	None	None	None	No
S0187699161	55	Female	NA	163	57	21.4536	Han	NA	NA	NA	NA	No	No	Never	7-8 h	Never	Strict	Balance	NA	Never	Like a sausage or snake, smooth and soft	Type 4	No	No	No	None	No	No	None	None	None	None	None	None	None	No
S0187693323	55	Female	NA	158	58	23.2335	Han	NA	NA	NA	NA	No	No	Occasional (1-2 times/week)	<6 h	Occasional	Relative regular	Balance	NA	Occasional	Like a sausage or snake, smooth and soft	Type 4	No	No	No	None	No	No	None	None	None	None	None	None	None	No
S0187698179	55	Male	NA	175	65	21.2245	Han	NA	NA	NA	NA	No	Yes	Often (> 2 times/week)	6-7 h	Never	Relative regular	Balance	NA	Never	Like a sausage or snake, smooth and soft	Type 4	No	No	No	None	No	No	None	None	None	None	None	None	None	No
S0187674533	55	Female	NA	160	63	24.6094	Han	Retiree	Hubei	Xianning	NA	No	No	Often (> 2 times/week)	7-8 h	Occasional	Relative regular	NA	Salty	Never	Fluffy pieces with ragged edges, a mushy stool	Type 6	No	No	No	None	No	No	None	Constipation (< 3 times/week) / Dyspepsia	None	None	None	None	None	No
S0187688922	56	Female	A	168	56	19.8413	Han	NA	Xinjiang Uygur Autonomous Region	Changji Prefecture	NA	No	No	Often (> 2 times/week)	<6 h	Occasional	Strict	Vegetables	NA	Often	Like a sausage or snake, smooth and soft	Type 4	No	No	No	None	No	No	Insomnia	None	Haemorrhoids	None	None	Chronic fatigue syndrome / Fear of cold	None	No
S0187715173	56	Male	NA	167	59	21.1553	Han	Retiree	Hubei	Jingmen	NA	No	No	Often (> 2 times/week)	<6 h	Never	Strict	Vegetables	NA	Never	Like a sausage or snake, smooth and soft	Type 4	No	No	No	None	No	No	None	None	None	None	None	None	None	No
S0187714808	56	Female	NA	160	65	25.3906	Han	Retiree	Hubei	Jingmen	NA	No	No	Often (> 2 times/week)	<6 h	Never	Strict	Balance	NA	Never	Like a sausage or snake, smooth and soft	Type 4	No	No	No	None	No	No	None	None	None	None	None	None	None	No
S0187698362	56	Male	NA	175	70	22.8571	Han	Retiree	Hubei	Jingmen	NA	No	No	Often (> 2 times/week)	6-7 h	Never	Strict	Balance	NA	Never	Like a sausage or snake, smooth and soft	Type 4	No	No	No	None	No	No	None	None	None	None	None	None	None	No
S0187674183	56	Female	B	160	53	20.7031	Han	NA	Guangdong	Guangzhou	NA	No	No	Seldom (< 1 time/week)	6-7 h	Occasional	Relative regular	Balance	NA	Never	Soft blobs with clear-cut edges (passed easily)	Type 5	No	No	No	None	No	No	None	None	None	None	None	None	None	No
S0187700007	56	Male	NA	175	70	22.8571	Han	NA	Hubei	Wuhan	NA	No	No	Often (> 2 times/week)	7-8 h	Occasional	Relative regular	Balance	NA	Never	Like a sausage or snake, smooth and soft	Type 4	No	No	No	None	No	No	None	None	None	None	None	None	None	No
S0187713371	56	Male	NA	170	65	22.4913	Han	NA	Hubei	Wuhan	NA	No	No	Often (> 2 times/week)	<6 h	Occasional	Relative regular	Meat	NA	Never	Sausage-shaped but lumpy	Type 2	No	No	No	None	No	No	None	Constipation (< 3 times/week)	None	None	None	None	None	No
S0187718826	57	Male	O	167	81	29.0437	Han	NA	Guangdong	Shenzhen	NA	No	No	Occasional (1-2 times/week)	6-7 h	Occasional	Relative regular	Balance	NA	Occasional	Like a sausage but with cracks on its surface	Type 3	No	No	No	None	No	No	None	Constipation (< 3 times/week)	Haemorrhoids	None	None	Chronic fatigue syndrome	Inappetence	No
S0187711386	57	Male	O	160	66	25.7812	Han	Businessman	Hubei	Huanggang	NA	Yes	No	Often (> 2 times/week)	7-8 h	Never	Relative regular	Vegetables	NA	Never	Fluffy pieces with ragged edges, a mushy stool	Type 6	No	No	No	None	No	No	None	None	Haemorrhoids	None	None	None	None	No
S0187692978	57	Male	O	170	80	27.6817	Han	NA	Hubei	Shiyan	NA	No	No	Often (> 2 times/week)	6-7 h	Never	Relative regular	Balance	NA	Occasional	Soft blobs with clear-cut edges (passed easily)	Type 5	No	No	No	None	No	No	None	None	Haemorrhoids	None	None	Hypoimmunity / Fear of cold	Dermal ulcer	No
S0187693571	57	Female	B	160	60	23.4375	Han	NA	Hubei	Wuhan	NA	No	No	Often (> 2 times/week)	7-8 h	Never	Relative regular	Balance	NA	Never	Like a sausage but with cracks on its surface	Type 3	No	No	No	None	No	No	None	Constipation (< 3 times/week)	None	None	None	None	None	No
S0187700237	57	Female	NA	1.55	53	220604	Han	Farmer	Chongqing	Chongqing	NA	No	No	Often (> 2 times/week)	> 8h	Never	Strict	Balance	NA	Never	Sausage-shaped but lumpy	Type 2	Yes	Yes	No	None	No	No	None	None	None	None	None	Osteoporosis	None	Yes
S0187672864	57	Female	AB	165	64	23.5078	Han	Businessman	Guangdong	Guangzhou	NA	No	No	Seldom (< 1 time/week)	6-7 h	Occasional	Strict	Balance	NA	Occasional	Like a sausage but with cracks on its surface	Type 3	No	No	No	None	No	No	None	None	None	None	None	Irascibility	None	No
S0187693301	57	Female	AB	163	65	24.4646	Han	Businessman	Guangdong	Guangzhou	NA	No	Yes	Seldom (< 1 time/week)	6-7 h	Occasional	Strict	Balance	NA	Occasional	Like a sausage but with cracks on its surface	Type 3	No	No	Yes	None	No	No	Anxiety disorders	None	None	None	Other breast-related diseases	Irascibility	None	No
S0187705978	57	Male	NA	168	89	31.5334	Han	Crewman	Hubei	Shiyan	NA	No	Yes	Seldom (< 1 time/week)	7-8 h	Never	Relative regular	Balance	NA	Never	Like a sausage or snake, smooth and soft	Type 4	No	No	Yes	None	No	No	None	None	Haemorrhoids	None	None	None	None	No
S0187698474	57	Male	NA	168	65	23.03	Han	Retiree	Hubei	Jingmen	NA	No	No	Often (> 2 times/week)	> 8h	Never	Strict	Balance	NA	Never	Like a sausage or snake, smooth and soft	Type 4	No	No	No	None	No	No	None	None	None	None	None	None	None	No
S0187715035	57	Female	NA	164	62	23.0518	Han	Retiree	Hubei	Jingmen	NA	No	No	Often (> 2 times/week)	6-7 h	Never	Strict	Balance	NA	Never	Like a sausage or snake, smooth and soft	Type 4	No	No	No	None	No	No	None	None	None	None	None	None	None	No
S0187698617	57	Female	NA	160	58	22.6562	Han	Businessman	Guangdong	Foshan	NA	No	No	Seldom (< 1 time/week)	6-7 h	Occasional	Relative regular	Balance	NA	Occasional	Fluffy pieces with ragged edges, a mushy stool	Type 6	No	No	No	None	No	No	None	None	None	None	None	None	None	No
S0187697081	57	Male	NA	178	69	21.7776	Han	NA	NA	NA	NA	No	No	Often (> 2 times/week)	6-7 h	Never	Relative regular	Balance	NA	Never	Soft blobs with clear-cut edges (passed easily)	Type 5	No	No	No	None	No	No	None	None	Haemorrhoids	None	None	None	None	No
S0187702171	58	Male	O	173	50	16.7062	Han	Government staff	Jiangxi	Ganzhou	NA	No	No	Occasional (1-2 times/week)	6-7 h	Never	Relative regular	Balance	NA	Occasional	Like a sausage but with cracks on its surface	Type 3	No	No	No	None	No	No	None	None	Haemorrhoids	None	None	Irascibility / Osteoporosis	None	No
S0187688023	58	Male	B	178	80	25.2493	Han	NA	Guangdong	Shenzhen	NA	No	No	Often (> 2 times/week)	6-7 h	Occasional	Strict	Balance	NA	Occasional	Fluffy pieces with ragged edges, a mushy stool	Type 6	No	No	No	None	No	No	Insomnia	None	None	None	None	None	None	No
S0187714771	58	Male	NA	172	60	20.2812	Han	Retiree	Hubei	Jingmen	NA	No	No	Often (> 2 times/week)	6-7 h	Never	Strict	Balance	NA	Never	Like a sausage or snake, smooth and soft	Type 4	No	No	No	None	No	No	None	None	None	None	None	None	None	No
S0187703674	59	Male	B	164	85	31.6032	Han	NA	Hubei	Wuhan	NA	No	Yes	Occasional (1-2 times/week)	<6 h	Occasional	Relative regular	Meat	Salty	Often	Like a sausage but with cracks on its surface	Type 3	No	Yes	Yes	None	No	No	Insomnia	None	None	None	None	Irascibility	Night sweats	No
S0187691563	59	Male	NA	175	60	19.5918	Han	Retiree	Hubei	Wuhan	NA	No	No	Occasional (1-2 times/week)	6-7 h	Occasional	Relative regular	Balance	NA	Occasional	Fluffy pieces with ragged edges, a mushy stool	Type 6	No	No	Yes	Probiotics or prebiotics	No	No	None	Abdominal pain	None	None	None	Hypoimmunity	Weight loss	No
S0187706380	59	Male	A	175	75	24.4898	Han	Retiree	Shandong	Jinan	NA	Yes	No	Occasional (1-2 times/week)	<6 h	Occasional	Irregular	Balance	NA	Often	Fluffy pieces with ragged edges, a mushy stool	Type 6	No	No	No	None	No	No	None	Constipation (< 3 times/week) / Abdominal pain / Dyspepsia / Food intolerance	Haemorrhoids	None	None	Easy to catch cold and fever / Irascibility	None	Yes
S0187675009	59	Male	O	168	65	23.03	Han	NA	Guangdong	Guangzhou	NA	No	Yes	Occasional (1-2 times/week)	<6 h	Occasional	Relative regular	Vegetables	NA	Occasional	Soft blobs with clear-cut edges (passed easily)	Type 5	No	No	No	None	No	No	Insomnia	None	Haemorrhoids	None	None	Chronic fatigue syndrome / Irascibility / Osteoporosis	None	No
S0187692025	59	Male	B	165	60	22.0386	Han	Businessman	Shandong	Qingdao	NA	Yes	Yes	Often (> 2 times/week)	> 8h	Never	Relative regular	Balance	NA	Occasional	Soft blobs with clear-cut edges (passed easily)	Type 5	No	No	No	None	No	No	Anxiety disorders / Insomnia	Gastric acid reflux / Dyspepsia	None	None	None	None	None	No
S0187703275	59	Female	O	156	57.5	23.6275	Han	Clerk	Shanxi	Shuozhou	NA	No	No	Often (> 2 times/week)	6-7 h	Occasional	Relative regular	Vegetables	NA	Occasional	Soft blobs with clear-cut edges (passed easily)	Type 5	No	No	Yes	None	No	No	None	None	Haemorrhoids	None	None	Fear of cold / Osteoporosis	None	No
S0187699847	59	Male	B	164	68	25.2826	Han	NA	Guangdong	Shenzhen	NA	No	No	Seldom (< 1 time/week)	6-7 h	Never	Relative regular	NA	Salty	Never	Like a sausage or snake, smooth and soft	Type 4	No	No	No	None	No	No	None	None	Haemorrhoids	None	None	Chronic fatigue syndrome / Osteoporosis	Night sweats	No
S0187673746	59	Male	O	192	60	16.276	Han	Retiree	Hubei	Wuhan	NA	No	No	Occasional (1-2 times/week)	6-7 h	Occasional	Relative regular	Meat	Salty	Never	Like a sausage or snake, smooth and soft	Type 4	No	No	No	None	No	No	None	None	None	None	None	None	None	No
S0187673392	59	Female	AB	155	50	20.8117	Han	Retiree	Shanxi	Jinzhong	NA	No	No	Occasional (1-2 times/week)	6-7 h	Occasional	Strict	Vegetables	NA	Occasional	Like a sausage or snake, smooth and soft	Type 4	No	No	No	None	No	No	None	None	None	None	None	None	None	No
S0187702347	59	Male	NA	166	70	25.4028	Han	Retiree	Hubei	Jingmen	NA	No	No	Often (> 2 times/week)	> 8h	Never	Strict	Balance	NA	Never	Like a sausage or snake, smooth and soft	Type 4	No	No	No	None	No	No	None	None	None	None	None	None	None	No
S01667968	59	Female	AB	155	60	24.974	Han	Clerk	Guizhou	Qiandongnan Miao and Dong Autonomous Prefecture	NA	No	No	Often (> 2 times/week)	<6 h	Occasional	Strict	Balance	NA	Never	Fluffy pieces with ragged edges, a mushy stool	Type 6	No	No	No	None	No	No	None	None	None	None	None	None	None	No
S0187691633	60	Female	NA	158	62.5	25.0361	Han	Retiree	Hubei	Wuhan	NA	No	No	Occasional (1-2 times/week)	7-8 h	Never	Strict	Balance	NA	Never	Watery, no solid pieces	Type 7	No	No	No	None	No	No	None	None	None	None	None	None	Diarrhea (> 3 times/day)	No
S0187707856	60	Female	NA	158	45	18.026	Han	Retiree	Hubei	Yichang	NA	No	No	Occasional (1-2 times/week)	7-8 h	Occasional	Relative regular	Balance	NA	Occasional	Fluffy pieces with ragged edges, a mushy stool	Type 6	No	No	No	None	No	No	None	None	None	None	None	Osteoporosis	None	No
S0187703534	60	Male	B	175	67	21.8776	Han	Farmer	Guizhou	Zunyi	NA	No	No	Often (> 2 times/week)	> 8h	Never	Strict	Meat	NA	Never	Like a sausage or snake, smooth and soft	Type 4	No	No	Yes	None	No	No	None	None	Haemorrhoids	None	None	None	None	No
S0187702569	60	Female	NA	156	51	20.9566	Han	Retiree	Jiangxi	Ji'an	NA	No	No	Often (> 2 times/week)	7-8 h	Occasional	Strict	Balance	NA	Occasional	Like a sausage or snake, smooth and soft	Type 4	No	No	No	None	No	No	None	None	None	None	None	Hypoimmunity / Fear of cold / Irascibility	Diarrhea (> 3 times/day)	Yes
YD00777	60	Male	NA	176	72	23.2438	Han	Businessman	Guangdong	Guangzhou	NA	No	Yes	Occasional (1-2 times/week)	6-7 h	Occasional	Strict	Balance	NA	Occasional	Like a sausage or snake, smooth and soft	Type 4	No	No	Yes	Probiotics or prebiotics	No	No	None	None	None	None	None	None	None	No
S0187715224	60	Male	NA	169	70	24.5089	Han	Retiree	Hubei	Jingmen	NA	No	No	Occasional (1-2 times/week)	6-7 h	Never	Strict	Vegetables	NA	Never	Like a sausage or snake, smooth and soft	Type 4	No	No	No	None	No	No	None	None	None	None	None	None	None	No
S0187705928	60	Male	AB	178	66	20.8307	Han	Businessman	Anhui	Fuyang	NA	No	No	Often (> 2 times/week)	6-7 h	Never	Strict	Balance	NA	Never	Like a sausage or snake, smooth and soft	Type 4	No	No	No	None	No	No	None	None	None	None	None	None	None	No
S0187699835	60	Male	O	162	62	23.6244	Han	Retiree	Anhui	Huainan	NA	No	No	Often (> 2 times/week)	> 8h	Never	Strict	Meat	Sweet	Never	Fluffy pieces with ragged edges, a mushy stool	Type 6	Yes	Yes	No	None	No	No	None	None	None	None	None	None	None	No
S019935066	60	Male	NA	170	55	19.0311	Han	Retiree	Hubei	Jingmen	NA	No	No	Often (> 2 times/week)	6-7 h	Never	Strict	Balance	NA	Never	Like a sausage or snake, smooth and soft	Type 4	No	No	No	None	No	No	None	None	None	None	None	None	None	No
S0187698533	60	Male	NA	168	63	22.3214	Han	Retiree	Hubei	Jingmen	NA	No	No	Often (> 2 times/week)	> 8h	Never	Strict	Balance	NA	Never	Like a sausage or snake, smooth and soft	Type 4	No	No	No	None	No	No	None	None	None	None	None	None	None	No
S0187710299	60	Male	NA	170	70	24.2215	Han	Retiree	Hubei	Jingmen	NA	No	No	Often (> 2 times/week)	6-7 h	Never	Strict	Balance	NA	Never	Like a sausage or snake, smooth and soft	Type 4	No	No	No	None	No	No	None	None	None	None	None	None	None	No
S0187705065	60	Female	NA	157	50	20.2848	Han	Retiree	Hubei	Jingmen	NA	No	No	Often (> 2 times/week)	6-7 h	Never	Strict	Balance	NA	Never	Like a sausage or snake, smooth and soft	Type 4	No	No	No	None	No	No	None	None	None	None	None	None	None	No
S0187698211	60	Female	NA	155	60	24.974	Han	Retiree	Hubei	Jingmen	NA	No	No	Often (> 2 times/week)	6-7 h	Never	Strict	Balance	NA	Never	Like a sausage or snake, smooth and soft	Type 4	No	No	No	None	No	No	None	None	None	None	None	None	None	No
S0187702172	60	Male	NA	170	66	22.8374	Han	Retiree	Hubei	Jingmen	NA	No	No	Often (> 2 times/week)	6-7 h	Never	Strict	Balance	NA	Never	Like a sausage or snake, smooth and soft	Type 4	No	No	No	None	No	No	None	None	None	None	None	None	None	No
S0187701638	60	Male	NA	175	70	22.8571	Han	NA	Hubei	Wuhan	NA	No	No	Often (> 2 times/week)	6-7 h	Occasional	Relative regular	Balance	NA	Never	Like a sausage but with cracks on its surface	Type 3	No	No	No	None	No	No	None	None	None	None	None	None	None	No
SRGA36657	60	Female	o	160	55	21.4844	Han	NA	Jilin	Changchun	NA	No	No	Never	7-8 h	Never	Strict	Balance	NA	Never	Soft blobs with clear-cut edges (passed easily)	Type 5	Yes	No	No	None	No	No	None	None	None	None	None	Fear of cold / Osteoporosis	None	No
S0089761171	61	Male	A	169	65	22.7583	Tujia	Retiree	Guizhou	Tongren	NA	No	No	Often (> 2 times/week)	<6 h	Never	Relative regular	Balance	NA	Occasional	Fluffy pieces with ragged edges, a mushy stool	Type 6	No	No	No	Probiotics or prebiotics	No	No	None	None	None	None	None	None	None	Yes
S0187699172	61	Female	O	166	45.5	16.5118	Han	Farmer	Shaanxi	Weinan	NA	No	No	Often (> 2 times/week)	<6 h	Often	Strict	Vegetables	NA	Never	Fluffy pieces with ragged edges, a mushy stool	Type 6	Yes	Yes	No	None	No	No	Insomnia	None	None	None	None	Fear of cold / Irascibility	None	No
S0187689199	61	Male	NA	170	70	24.2215	Han	Retiree	Hubei	Jingmen	NA	No	No	Occasional (1-2 times/week)	6-7 h	Never	Strict	Balance	NA	Never	Like a sausage or snake, smooth and soft	Type 4	No	No	No	None	No	No	None	None	None	None	None	None	None	No
S0187672944	61	Male	NA	173	80	26.7299	Han	Businessman	Hubei	Xiangyang	NA	No	No	Often (> 2 times/week)	7-8 h	Never	Strict	Balance	NA	Never	Sausage-shaped but lumpy	Type 2	No	No	No	None	No	No	None	None	None	None	None	None	None	No
S019934707	61	Female	NA	158	53	21.2306	Han	Retiree	Hubei	Jingmen	NA	No	No	Often (> 2 times/week)	6-7 h	Never	Strict	Balance	NA	Never	Like a sausage or snake, smooth and soft	Type 4	No	No	No	None	No	No	None	None	None	None	None	None	None	No
S019735025	61	Male	NA	180	64	19.7531	Han	Retiree	Hubei	Jingmen	NA	No	No	Often (> 2 times/week)	6-7 h	Never	Strict	Balance	NA	Never	Like a sausage or snake, smooth and soft	Type 4	No	No	No	None	No	No	None	None	None	None	None	None	None	No
S019935116	61	Male	NA	165	62	22.7732	Han	Retiree	Hubei	Jingmen	NA	No	No	Often (> 2 times/week)	6-7 h	Never	Strict	Balance	NA	Never	Like a sausage or snake, smooth and soft	Type 4	No	No	No	None	No	No	None	None	None	None	None	None	None	No
S0187702188	61	Female	NA	160	59	23.0469	Han	Retiree	Hubei	Jingmen	NA	No	No	Often (> 2 times/week)	<6 h	Never	Strict	Balance	NA	Never	Like a sausage or snake, smooth and soft	Type 4	No	No	No	None	No	No	None	None	None	None	None	None	None	No
S0187717629	61	Female	NA	165	55	20.202	Han	NA	Hubei	Wuhan	NA	No	No	Often (> 2 times/week)	6-7 h	Occasional	Relative regular	Balance	NA	Never	Like a sausage but with cracks on its surface	Type 3	No	No	No	None	No	No	None	None	None	None	None	None	None	No
S0187710127	62	Female	NA	158	78	31.245	Han	Retiree	Hubei	Wuhan	NA	No	No	Seldom (< 1 time/week)	<6 h	Often	Strict	Balance	NA	Occasional	Fluffy pieces with ragged edges, a mushy stool	Type 6	Yes	Yes	No	None	No	No	Insomnia	None	None	None	None	Fear of cold	None	No
S0187714677	62	Male	NA	170	70	24.2215	Han	Retiree	Hubei	Jingmen	NA	No	No	Often (> 2 times/week)	> 8h	Never	Strict	Balance	NA	Never	Like a sausage or snake, smooth and soft	Type 4	No	No	No	None	No	No	None	None	None	None	None	None	None	No
S0187718828	62	Female	NA	158	67	26.8386	Han	Retiree	Hubei	Jingmen	NA	No	No	Often (> 2 times/week)	6-7 h	Never	Strict	Balance	NA	Never	Like a sausage or snake, smooth and soft	Type 4	No	No	No	None	No	No	None	None	None	None	None	None	None	No
S0187698491	62	Female	NA	163	50	18.8189	Han	Retiree	Hubei	Jingmen	NA	No	No	Often (> 2 times/week)	6-7 h	Never	Strict	Balance	NA	Never	Like a sausage or snake, smooth and soft	Type 4	No	No	No	None	No	No	None	None	None	None	None	None	None	No
S019935242	62	Male	NA	171	68	23.255	Han	Retiree	Hubei	Jingmen	NA	No	No	Often (> 2 times/week)	6-7 h	Never	Strict	Balance	NA	Never	Like a sausage or snake, smooth and soft	Type 4	No	No	No	None	No	No	None	None	None	None	None	None	None	No
S0187707993	62	Female	NA	160	55	21.4844	Han	Retiree	Hubei	Jingmen	NA	No	No	Often (> 2 times/week)	6-7 h	Never	Strict	Balance	NA	Never	Like a sausage or snake, smooth and soft	Type 4	No	No	No	None	No	No	None	None	None	None	None	None	None	No
YD00725	62	Female	NA	160	60	23.4375	Han	Retiree	Hubei	Wuhan	NA	No	No	Seldom (< 1 time/week)	6-7 h	Never	Relative regular	Vegetables	NA	Never	Watery, no solid pieces	Type 7	No	No	No	None	No	No	None	None	None	None	None	None	None	No
S0187713528	62	Female	NA	155	50	20.8117	Han	Retiree	Hubei	Wuhan	NA	No	No	Often (> 2 times/week)	<6 h	Occasional	Relative regular	Balance	NA	Never	Like a sausage or snake, smooth and soft	Type 4	No	No	No	None	No	No	None	None	None	None	None	None	None	No
S0187714050	63	Male	NA	160	60	23.4375	Han	Retiree	Hubei	Jingmen	NA	No	No	Often (> 2 times/week)	6-7 h	Never	Strict	Balance	NA	Never	Like a sausage or snake, smooth and soft	Type 4	No	No	No	None	No	No	None	None	None	None	None	None	None	No
S019935324	63	Male	NA	170	70	24.2215	Han	Retiree	Hubei	Jingmen	NA	No	No	Seldom (< 1 time/week)	6-7 h	Never	Strict	Balance	NA	Never	Like a sausage or snake, smooth and soft	Type 4	No	No	No	None	No	No	None	None	None	None	None	None	None	No
S0187697024	63	Female	NA	165	58	21.3039	Han	Retiree	Hubei	Xiangyang	NA	No	No	Often (> 2 times/week)	7-8 h	Occasional	Relative regular	Balance	NA	Never	Soft blobs with clear-cut edges (passed easily)	Type 5	No	No	No	None	No	No	None	None	None	None	None	None	None	No
S0187699040	64	Male	NA	170	96	33.218	Miao	Retiree	Guizhou	Qiandongnan Miao and Dong Autonomous Prefecture	NA	Yes	No	Occasional (1-2 times/week)	<6 h	Occasional	Relative regular	Balance	NA	Occasional	Fluffy pieces with ragged edges, a mushy stool	Type 6	Yes	Yes	Yes	None	No	No	Insomnia	None	None	None	None	None	None	No
S0187701753	64	Female	NA	150	51	22.6667	Han	Retiree	Jiangxi	Fuzhou	NA	No	Yes	Occasional (1-2 times/week)	<6 h	Occasional	Relative regular	Balance	NA	Often	Fluffy pieces with ragged edges, a mushy stool	Type 6	No	No	No	Probiotics or prebiotics	No	No	None	Dyspepsia	None	None	None	Fear of cold	Night sweats / Diarrhea (> 3 times/day)	No
S0187714918	64	Male	NA	172	65	21.9713	Han	Retiree	Hubei	Jingmen	NA	No	No	Often (> 2 times/week)	> 8h	Never	Strict	Balance	NA	Never	Like a sausage or snake, smooth and soft	Type 4	No	No	No	None	No	No	None	None	None	None	None	None	None	No
S0187671941	64	Female	NA	160	50	19.5312	Han	Retiree	Shanxi	Taiyuan	NA	No	No	Often (> 2 times/week)	7-8 h	Never	Strict	Balance	NA	Never	Fluffy pieces with ragged edges, a mushy stool	Type 6	No	No	No	None	No	No	None	None	None	None	None	None	None	No
S0187699671	64	Female	NA	152	53	22.9398	Han	Farmer	Guizhou	Qiannan Buyi and Miao Autonomous Prefecture	NA	No	No	Seldom (< 1 time/week)	> 8h	Never	Relative regular	Balance	NA	Never	Soft blobs with clear-cut edges (passed easily)	Type 5	No	No	No	None	No	No	None	None	None	None	None	None	None	No
S0187672082	64	Female	NA	162	62	23.6244	Han	Retiree	Hubei	Wuhan	NA	No	No	Seldom (< 1 time/week)	6-7 h	Never	Relative regular	Balance	NA	Never	Soft blobs with clear-cut edges (passed easily)	Type 5	No	No	No	None	No	No	None	None	None	None	None	None	None	No
S0187687207	65	Male	NA	170	63	21.7993	Han	Retiree	Guangdong	Shenzhen	NA	No	No	Often (> 2 times/week)	<6 h	Never	Relative regular	Balance	NA	Occasional	Sausage-shaped but lumpy	Type 2	Yes	No	No	None	No	No	None	Dyspepsia	None	None	None	None	Weight loss	No
S0187705740	65	Male	NA	165	75	27.5482	Han	Retiree	Shanxi	Jinzhong	NA	No	No	Never	> 8h	Never	Strict	Vegetables	NA	Never	Like a sausage or snake, smooth and soft	Type 4	No	Yes	No	None	No	No	None	None	None	None	None	None	Night sweats	No
S0187702243	66	Male	B	175	68	22.2041	Han	Retiree	Hubei	Wuhan	NA	Yes	No	Occasional (1-2 times/week)	6-7 h	Never	Strict	Balance	NA	Never	Fluffy pieces with ragged edges, a mushy stool	Type 6	No	No	No	None	No	No	None	None	None	None	None	Chronic fatigue syndrome	None	No
S0187707174	66	Female	AB	155	48	19.9792	Han	Retiree	Hubei	Wuhan	NA	No	No	Often (> 2 times/week)	6-7 h	Never	Relative regular	Balance	NA	Never	Like a sausage but with cracks on its surface	Type 3	No	No	No	None	No	No	None	None	None	None	None	Fear of cold / Osteoporosis	None	No
S0187686374	66	Female	B	157	65	26.3702	Han	Retiree	Shanxi	Taiyuan	NA	No	No	Often (> 2 times/week)	7-8 h	Occasional	Strict	Vegetables	NA	Never	Like a sausage but with cracks on its surface	Type 3	No	No	Yes	None	No	No	None	None	None	None	None	Hypoimmunity / Osteoporosis	None	No
YD00844	66	Female	AB	163	62	23.3355	Han	Retiree	Hubei	Wuhan	NA	No	No	Seldom (< 1 time/week)	6-7 h	Never	Strict	Vegetables	NA	Never	Soft blobs with clear-cut edges (passed easily)	Type 5	No	Yes	No	None	No	No	None	None	Haemorrhoids	None	None	None	None	No
S0187707485	66	Female	O	160	50	19.5312	Han	NA	Hubei	Wuhan	NA	No	No	Often (> 2 times/week)	6-7 h	Never	Relative regular	Balance	NA	Never	Like a sausage but with cracks on its surface	Type 3	No	No	No	None	No	No	None	None	Haemorrhoids	None	None	None	None	No
S019934855	66	Female	NA	150	50	22.2222	Han	Retiree	Hubei	Jingmen	NA	No	No	Often (> 2 times/week)	6-7 h	Never	Strict	Balance	NA	Never	Like a sausage or snake, smooth and soft	Type 4	No	No	No	None	No	No	None	None	None	None	None	None	None	No
S019934778	66	Female	NA	155	52	21.6441	Han	Retiree	Hubei	Jingmen	NA	No	No	Often (> 2 times/week)	> 8h	Never	Strict	Balance	NA	Never	Like a sausage or snake, smooth and soft	Type 4	No	No	No	None	No	No	None	None	None	None	None	None	None	No
S0187698907	66	Male	B	171	70	23.939	Han	NA	Inner Mongolia Autonomous Region	Hulunbuir	NA	No	No	Often (> 2 times/week)	6-7 h	Never	Strict	Balance	NA	Never	Like a sausage or snake, smooth and soft	Type 4	No	No	No	None	No	No	None	None	None	None	None	None	None	No
S0187692156	66	Female	NA	160	55	21.4844	Han	NA	Zhejiang	Hangzhou	NA	No	No	Often (> 2 times/week)	> 8h	Never	Irregular	Balance	NA	Never	Like a sausage or snake, smooth and soft	Type 4	No	No	No	None	No	No	None	None	None	None	None	None	None	No
S0187706011	66	Female	NA	145	43	20.4518	Han	Retiree	Shanxi	Jinzhong	NA	No	No	Often (> 2 times/week)	6-7 h	Never	Strict	Balance	NA	Never	Fluffy pieces with ragged edges, a mushy stool	Type 6	No	No	No	None	No	No	None	None	None	None	None	None	None	No
S0187703274	66	Female	O	160	50	19.5312	Han	NA	Hunan	Loudi	NA	No	No	Never	<6 h	Occasional	Strict	Vegetables	NA	Often	Soft blobs with clear-cut edges (passed easily)	Type 5	No	No	No	Probiotics or prebiotics	No	No	Anxiety disorders	Constipation (< 3 times/week) / Gastric acid reflux / Dyspepsia	None	None	None	Hypoimmunity / Easy to catch cold and fever	None	No
S0187675056	67	Female	A	160	49	19.1406	Han	Retiree	Hebei	Xingtai	NA	No	No	Often (> 2 times/week)	<6 h	Never	Strict	Vegetables	NA	Never	Soft blobs with clear-cut edges (passed easily)	Type 5	No	No	No	None	No	No	Insomnia	None	None	None	None	None	None	No
S0187706274	67	Male	NA	175	68.5	22.3673	Han	Retiree	Hubei	Huangshi	NA	Yes	Yes	Seldom (< 1 time/week)	7-8 h	Never	Strict	Balance	NA	Never	Soft blobs with clear-cut edges (passed easily)	Type 5	No	No	No	None	No	No	None	None	Haemorrhoids	None	None	None	None	No
YD00753	67	Female	B	155	76	31.6337	Han	Retiree	Hubei	Wuhan	NA	No	No	Never	> 8h	Never	Strict	Balance	NA	Occasional	Soft blobs with clear-cut edges (passed easily)	Type 5	No	No	No	None	No	No	None	Dyspepsia / Food intolerance	Haemorrhoids	None	None	Hypoimmunity / Fear of cold / Osteoporosis	Weight loss / Diarrhea (> 3 times/day)	No
S0187698229	67	Male	NA	170	60	20.7612	Han	Retiree	Hubei	Jingmen	NA	No	No	Occasional (1-2 times/week)	6-7 h	Never	Strict	Balance	NA	Never	Like a sausage or snake, smooth and soft	Type 4	No	No	No	None	No	No	None	None	None	None	None	None	None	No
S019935100	67	Female	NA	158	70	28.0404	Han	Retiree	Hubei	Jingmen	NA	No	No	Often (> 2 times/week)	6-7 h	Never	Strict	Balance	NA	Never	Like a sausage or snake, smooth and soft	Type 4	No	No	No	None	No	No	None	None	None	None	None	None	None	No
S0187708727	67	Female	NA	158	58	23.2335	Han	Retiree	Hubei	Jingmen	NA	No	No	Often (> 2 times/week)	> 8h	Never	Strict	Balance	NA	Never	Like a sausage or snake, smooth and soft	Type 4	No	No	No	None	No	No	None	None	None	None	None	None	None	No
S0187698096	67	Male	NA	172	60	20.2812	Han	Retiree	Hubei	Jingmen	NA	No	No	Often (> 2 times/week)	6-7 h	Never	Strict	Balance	NA	Never	Like a sausage or snake, smooth and soft	Type 4	No	No	No	None	No	No	None	None	None	None	None	None	None	No
S0187701736	67	Male	AB	175	75	24.4898	Han	Businessman	Guizhou	Qiandongnan Miao and Dong Autonomous Prefecture	NA	No	Yes	Seldom (< 1 time/week)	<6 h	Occasional	Strict	Meat	NA	Never	Like a sausage or snake, smooth and soft	Type 4	No	No	No	None	No	No	None	None	None	None	None	None	None	No
S0187705072	67	Male	NA	175	65	21.2245	Han	Company executives or core technical personnel	Hubei	Wuhan	NA	No	No	Often (> 2 times/week)	6-7 h	Occasional	Relative regular	Vegetables	NA	Never	Fluffy pieces with ragged edges, a mushy stool	Type 6	No	No	No	None	No	No	None	None	None	None	None	None	None	No
YD00884	69	Female	A	158	37	14.8213	Han	Retiree	Hubei	Wuhan	NA	No	No	Often (> 2 times/week)	6-7 h	Never	Strict	NA	Salty	Never	Soft blobs with clear-cut edges (passed easily)	Type 5	No	No	No	None	No	No	None	None	Haemorrhoids	None	None	None	None	No
S0187698007	69	Male	NA	170	68	23.5294	Han	Retiree	Hubei	Jingmen	NA	No	No	Often (> 2 times/week)	6-7 h	Never	Strict	Balance	NA	Never	Like a sausage or snake, smooth and soft	Type 4	No	No	No	None	No	No	None	None	None	None	None	None	None	No
S0187703779	70	Male	NA	168	75	26.5731	Han	Retiree	Shandong	Qingdao	NA	No	Yes	Occasional (1-2 times/week)	7-8 h	Never	Relative regular	Vegetables	NA	Occasional	Sausage-shaped but lumpy	Type 2	Yes	Yes	No	Probiotics or prebiotics	No	No	None	Constipation (< 3 times/week) / Dyspepsia	None	None	None	None	None	Yes
S0187708027	70	Female	NA	135	80	43.8957	Han	Retiree	Hubei	Wuhan	NA	No	No	Seldom (< 1 time/week)	<6 h	Often	Relative regular	Meat	NA	Occasional	Like a sausage or snake, smooth and soft	Type 4	Yes	Yes	Yes	Probiotics or prebiotics	No	No	Insomnia	Constipation (< 3 times/week) / Gastric acid reflux	Haemorrhoids	None	None	Chronic fatigue syndrome / Irascibility / Osteoporosis	None	No
S0187698447	70	Female	NA	158	52	20.83	Han	Retiree	Hubei	Jingmen	NA	No	No	Often (> 2 times/week)	6-7 h	Never	Strict	Balance	NA	Never	Like a sausage or snake, smooth and soft	Type 4	No	No	No	None	No	No	None	None	None	None	None	None	None	No
S0187673313	71	Male	B	166	71	25.7657	Han	Retiree	Shaanxi	Hanzhong	NA	No	No	Often (> 2 times/week)	6-7 h	Never	Strict	Balance	NA	Never	Like a sausage or snake, smooth and soft	Type 4	No	No	No	None	No	No	None	None	None	None	None	Osteoporosis	None	No
S0187686940	71	Male	A	70	82	167.347	Han	Company executives or core technical personnel	Guangdong	Zhongshan	NA	No	Yes	Seldom (< 1 time/week)	<6 h	Occasional	Relative regular	Meat	NA	Occasional	Soft blobs with clear-cut edges (passed easily)	Type 5	No	No	No	None	No	No	None	Constipation (< 3 times/week)	None	None	None	Osteoporosis	None	No
S0187702500	71	Female	NA	165	65	23.8751	Han	Retiree	Hubei	Jingmen	NA	No	No	Occasional (1-2 times/week)	<6 h	Never	Strict	Balance	NA	Never	Like a sausage or snake, smooth and soft	Type 4	No	No	No	None	No	No	None	None	None	None	None	None	None	No
S0187702086	71	Male	NA	160	45	17.5781	Han	Retiree	Hubei	Jingmen	NA	No	No	Often (> 2 times/week)	6-7 h	Never	Strict	Balance	NA	Never	Like a sausage or snake, smooth and soft	Type 4	No	No	No	None	No	No	None	None	None	None	None	None	None	No
S019934752	71	Female	NA	150	53	23.5556	Han	Retiree	Hubei	Jingmen	NA	No	No	Often (> 2 times/week)	> 8h	Never	Strict	Balance	NA	Never	Like a sausage or snake, smooth and soft	Type 4	No	No	No	None	No	No	None	None	None	None	None	None	None	No
S019935189	71	Male	NA	160	55	21.4844	Han	Retiree	Hubei	Jingmen	NA	No	No	Often (> 2 times/week)	> 8h	Never	Strict	Balance	NA	Never	Like a sausage or snake, smooth and soft	Type 4	No	No	No	None	No	No	None	None	None	None	None	None	None	No
S0187706252	72	Female	NA	155	50	20.8117	Han	Retiree	Hubei	Wuhan	NA	No	No	Occasional (1-2 times/week)	<6 h	Never	Relative regular	Vegetables	Salty	Never	Fluffy pieces with ragged edges, a mushy stool	Type 6	Yes	No	No	Probiotics or prebiotics	No	No	None	None	None	None	None	None	None	No
S019934974	72	Male	NA	170	66	22.8374	Han	Retiree	Hubei	Jingmen	NA	No	No	Often (> 2 times/week)	6-7 h	Never	Strict	Balance	NA	Never	Like a sausage or snake, smooth and soft	Type 4	No	No	No	None	No	No	None	None	None	None	None	None	None	No
S019934550	72	Male	NA	169	64	22.4082	Han	Retiree	Hubei	Jingmen	NA	No	No	Often (> 2 times/week)	6-7 h	Never	Strict	Balance	NA	Never	Like a sausage or snake, smooth and soft	Type 4	No	No	No	None	No	No	None	None	None	None	None	None	None	No
S0187693482	72	Male	NA	170	63	21.7993	Han	Retiree	Hubei	Jingmen	NA	No	No	Often (> 2 times/week)	> 8h	Never	Strict	Balance	NA	Never	Like a sausage or snake, smooth and soft	Type 4	No	No	No	None	No	No	None	None	None	None	None	None	None	No
S0187706310	73	Male	A	142	66	32.7316	Han	Retiree	Hubei	Xiangyang	NA	No	No	Often (> 2 times/week)	6-7 h	Occasional	Relative regular	Balance	NA	Never	Like a sausage but with cracks on its surface	Type 3	No	No	Yes	None	No	No	None	None	None	None	None	Osteoporosis	None	No
S0187692450	73	Female	AB	115	76	57.4669	Han	Retiree	Heilongjiang	Daqing	NA	Yes	No	Seldom (< 1 time/week)	6-7 h	Never	Relative regular	Balance	NA	Occasional	Soft blobs with clear-cut edges (passed easily)	Type 5	No	No	No	None	No	No	Insomnia	Gastric acid reflux / Dyspepsia	None	None	None	Fear of cold / Osteoporosis	None	No
S0187702834	73	Female	NA	158	52	20.83	Han	Retiree	Jiangxi	Fuzhou	NA	No	No	Seldom (< 1 time/week)	<6 h	Occasional	Relative regular	Balance	NA	Occasional	Fluffy pieces with ragged edges, a mushy stool	Type 6	No	No	No	None	No	No	None	Constipation (< 3 times/week)	None	None	None	None	None	No
S0187702507	73	Male	NA	170	58	20.0692	Han	Retiree	Hubei	Jingmen	NA	No	No	Often (> 2 times/week)	> 8h	Never	Strict	Balance	NA	Never	Like a sausage or snake, smooth and soft	Type 4	No	No	No	None	No	No	None	None	None	None	None	None	None	No
S0187672111	73	Male	NA	164.5	62.3	23.0227	Han	Businessman	Hubei	Huangshi	NA	Yes	Yes	Often (> 2 times/week)	<6 h	Never	Strict	Vegetables	NA	Occasional	Like a sausage or snake, smooth and soft	Type 4	No	No	No	None	No	No	None	Abdominal pain / Dyspepsia	None	None	None	None	None	No
S0187705815	74	Male	NA	170	65.5	22.6644	Han	Retiree	Hubei	Xiangyang	NA	No	No	Often (> 2 times/week)	> 8h	Often	Strict	Balance	NA	Never	Like a sausage but with cracks on its surface	Type 3	No	No	No	None	No	No	None	None	None	None	None	None	None	No
S0187673340	75	Male	B	167	67	24.0238	Han	Retiree	Hunan	Shaoyang	NA	No	No	Often (> 2 times/week)	<6 h	Often	Relative regular	Meat	NA	Often	Fluffy pieces with ragged edges, a mushy stool	Type 6	No	No	No	None	No	No	Insomnia	Gastric acid reflux / Dyspepsia	None	None	None	Hypoimmunity / Easy to catch cold and fever / Fear of cold / Osteoporosis	None	Yes
YD00752	75	Male	B	172	73	24.6755	Han	Retiree	Shandong	Weifang	NA	No	Yes	Often (> 2 times/week)	<6 h	Often	Strict	Meat	Salty	Occasional	Soft blobs with clear-cut edges (passed easily)	Type 5	No	No	No	Probiotics or prebiotics	No	No	None	None	None	None	None	Irascibility	None	No
S0187708590	76	Male	A	173	51.5	17.2074	Han	Retiree	Hubei	Wuhan	NA	No	No	Never	> 8h	Never	Strict	Vegetables	NA	Often	Soft blobs with clear-cut edges (passed easily)	Type 5	No	No	No	None	No	No	None	None	None	None	None	None	Dermal ulcer	No
S019935131	76	Female	NA	155	45	18.7305	Han	Retiree	Hubei	Jingmen	NA	No	No	Often (> 2 times/week)	<6 h	Never	Strict	Balance	NA	Never	Like a sausage or snake, smooth and soft	Type 4	No	No	No	None	No	No	None	None	None	None	None	None	None	No
S0187686289	77	Female	O	160	59	23.0469	Han	Retiree	Guangdong	Foshan	NA	No	No	Occasional (1-2 times/week)	<6 h	Never	Strict	Balance	NA	Occasional	Like a sausage but with cracks on its surface	Type 3	No	No	No	None	No	No	None	None	None	None	None	None	None	No
S019934912	79	Male	NA	160	45	17.5781	Han	Retiree	Hubei	Jingmen	NA	No	No	Often (> 2 times/week)	> 8h	Never	Strict	Balance	NA	Never	Like a sausage or snake, smooth and soft	Type 4	No	No	No	None	No	No	None	None	None	None	None	None	None	No
S0187691893	80	Female	AB	156	55	22.6003	Han	Retiree	Shaanxi	Hanzhong	NA	No	No	Often (> 2 times/week)	6-7 h	Never	Strict	Vegetables	Sweet	Never	Like a sausage or snake, smooth and soft	Type 4	No	No	No	None	No	No	None	None	None	None	None	None	None	No
S0187707019	84	Male	NA	165	60	22.0386	Han	Government staff	Shanghai	Shanghai	NA	No	Yes	Never	6-7 h	Never	Strict	NA	Salty	Occasional	Separate hard lumps, like nuts (hard to pass)	Type 1	Yes	Yes	Yes	Probiotics or prebiotics	No	No	None	Constipation (< 3 times/week)	None	None	None	Fear of cold	None	No
S019935183	90	Female	NA	160	50	19.5312	Han	Retiree	Hubei	Jingmen	NA	No	No	Often (> 2 times/week)	> 8h	Never	Strict	Balance	NA	Never	Like a sausage or snake, smooth and soft	Type 4	No	No	No	None	No	No	None	None	None	None	None	None	None	No
S019935182	90	Female	NA	148	45	20.5442	Han	Retiree	Hubei	Jingmen	NA	No	No	Often (> 2 times/week)	<6 h	Never	Strict	Balance	NA	Never	Like a sausage or snake, smooth and soft	Type 4	No	No	No	None	No	No	None	None	None	None	None	None	None	No
S0187702334	90	Male	NA	155	56	23.3091	Han	Retiree	Hubei	Jingmen	NA	No	No	Often (> 2 times/week)	6-7 h	Never	Strict	Balance	NA	Never	Like a sausage or snake, smooth and soft	Type 4	No	No	No	None	No	No	None	None	None	None	None	None	None	No
S019934620	90	Female	NA	150	46	20.4444	Han	Retiree	Hubei	Jingmen	NA	No	No	Often (> 2 times/week)	> 8h	Never	Strict	Balance	NA	Never	Like a sausage or snake, smooth and soft	Type 4	No	No	No	None	No	No	None	None	None	None	None	None	None	No
S0187693981	90	Male	NA	165	66	24.2424	Han	Retiree	Hubei	Jingmen	NA	No	No	Often (> 2 times/week)	6-7 h	Never	Strict	Balance	NA	Never	Like a sausage or snake, smooth and soft	Type 4	No	No	No	None	No	No	None	None	None	None	None	None	None	No
S0187702511	90	Female	NA	145	45	21.4031	Han	Retiree	Hubei	Jingmen	NA	No	No	Often (> 2 times/week)	6-7 h	Never	Strict	Balance	NA	Never	Like a sausage or snake, smooth and soft	Type 4	No	No	No	None	No	No	None	None	None	None	None	None	None	No
S0187698419	90	Male	NA	170	60	20.7612	Han	Retiree	Hubei	Jingmen	NA	No	No	Often (> 2 times/week)	6-7 h	Never	Strict	Balance	NA	Never	Like a sausage or snake, smooth and soft	Type 4	No	No	No	None	No	No	None	None	None	None	None	None	None	No
S019935054	90	Male	NA	150	42	18.6667	Han	Retiree	Hubei	Jingmen	NA	No	No	Often (> 2 times/week)	6-7 h	Never	Strict	Balance	NA	Never	Like a sausage or snake, smooth and soft	Type 4	No	No	No	None	No	No	None	None	None	None	None	None	None	No
S0187713718	91	Female	NA	155	35	14.5682	Han	Retiree	Hubei	Jingmen	NA	No	No	Seldom (< 1 time/week)	<6 h	Never	Relative regular	Balance	NA	Never	Like a sausage or snake, smooth and soft	Type 4	No	No	No	None	No	No	None	Constipation (< 3 times/week)	None	None	None	None	None	No
S0187710098	91	Female	NA	150	37	16.4444	Han	Retiree	Hubei	Wuhan	NA	No	No	Often (> 2 times/week)	<6 h	Never	Relative regular	Meat	NA	Never	Like a sausage or snake, smooth and soft	Type 4	No	No	No	None	No	No	None	None	None	None	None	None	None	No
S019935040	91	Female	NA	140	45	22.9592	Han	Retiree	Hubei	Jingmen	NA	No	No	Often (> 2 times/week)	6-7 h	Never	Strict	Balance	NA	Never	Like a sausage or snake, smooth and soft	Type 4	No	No	No	None	No	No	None	None	None	None	None	None	None	No
S0187697977	91	Male	NA	168	55	19.487	Han	Retiree	Hubei	Jingmen	NA	No	No	Often (> 2 times/week)	6-7 h	Never	Strict	Balance	NA	Never	Like a sausage or snake, smooth and soft	Type 4	No	No	No	None	No	No	None	None	None	None	None	None	None	No
S019935103	91	Male	NA	175	70	22.8571	Han	Retiree	Hubei	Jingmen	NA	No	No	Often (> 2 times/week)	> 8h	Never	Strict	Balance	NA	Never	Like a sausage or snake, smooth and soft	Type 4	No	No	No	None	No	No	None	None	None	None	None	None	None	No
S0187705376	91	Male	NA	163	58	21.83	Han	Retiree	Hubei	Jingmen	NA	No	No	Often (> 2 times/week)	6-7 h	Never	Strict	Balance	NA	Never	Like a sausage or snake, smooth and soft	Type 4	No	No	No	None	No	No	None	None	None	None	None	None	None	No
S0187714569	92	Male	NA	160	50	19.5312	Han	Retiree	Hubei	Jingmen	NA	No	No	Often (> 2 times/week)	> 8h	Never	Strict	Balance	NA	Never	Like a sausage or snake, smooth and soft	Type 4	No	No	No	None	No	No	None	None	None	None	None	None	None	No
S0187702127	92	Male	NA	165	50	18.3655	Han	Retiree	Hubei	Jingmen	NA	No	No	Often (> 2 times/week)	6-7 h	Never	Strict	Balance	NA	Never	Like a sausage or snake, smooth and soft	Type 4	No	No	No	None	No	No	None	None	None	None	None	None	None	No
S019935142	92	Male	NA	155	40	16.6493	Han	Retiree	Hubei	Jingmen	NA	No	No	Often (> 2 times/week)	> 8h	Never	Strict	Balance	NA	Never	Like a sausage or snake, smooth and soft	Type 4	No	No	No	None	No	No	None	None	None	None	None	None	None	No
S019934988	92	Female	NA	150	46	20.4444	Han	Retiree	Hubei	Jingmen	NA	No	No	Often (> 2 times/week)	6-7 h	Never	Strict	Balance	NA	Never	Like a sausage or snake, smooth and soft	Type 4	No	No	No	None	No	No	None	None	None	None	None	None	None	No
S019934623	92	Female	NA	150	53	23.5556	Han	Retiree	Hubei	Jingmen	NA	No	No	Often (> 2 times/week)	6-7 h	Never	Strict	Balance	NA	Never	Like a sausage or snake, smooth and soft	Type 4	No	No	No	None	No	No	None	None	None	None	None	None	None	No
S0187714258	93	Male	NA	152	50	21.6413	Han	Retiree	Hubei	Jingmen	NA	No	No	Often (> 2 times/week)	<6 h	Never	Strict	Balance	NA	Never	Like a sausage or snake, smooth and soft	Type 4	No	No	No	None	No	No	None	None	None	None	None	None	None	No
S019934710	93	Male	NA	158	55	22.0317	Han	Retiree	Hubei	Jingmen	NA	No	No	Often (> 2 times/week)	> 8h	Never	Strict	Balance	NA	Never	Like a sausage or snake, smooth and soft	Type 4	No	No	No	None	No	No	None	None	None	None	None	None	None	No
S019935212	93	Male	NA	168	60	21.2585	Han	Retiree	Hubei	Jingmen	NA	No	No	Often (> 2 times/week)	6-7 h	Never	Strict	Balance	NA	Never	Like a sausage or snake, smooth and soft	Type 4	No	No	No	None	No	No	None	None	None	None	None	None	None	No
S019934636	93	Female	NA	148	40	18.2615	Han	Retiree	Hubei	Jingmen	NA	No	No	Often (> 2 times/week)	<6 h	Never	Strict	Balance	NA	Never	Like a sausage or snake, smooth and soft	Type 4	No	No	No	None	No	No	None	None	None	None	None	None	None	No
S0187698312	93	Male	NA	170	60	20.7612	Han	Retiree	Hubei	Jingmen	NA	No	No	Often (> 2 times/week)	6-7 h	Never	Strict	Balance	NA	Never	Like a sausage or snake, smooth and soft	Type 4	No	No	No	None	No	No	None	None	None	None	None	None	None	No
S019935228	94	Male	NA	160	46	17.9688	Han	Retiree	Hubei	Jingmen	NA	No	No	Often (> 2 times/week)	> 8h	Never	Strict	Balance	NA	Never	Like a sausage or snake, smooth and soft	Type 4	No	No	No	None	No	No	None	None	None	None	None	None	None	No
S0187714872	94	Female	NA	150	50	22.2222	Han	Retiree	Hubei	Jingmen	NA	No	No	Often (> 2 times/week)	6-7 h	Never	Strict	Balance	NA	Never	Like a sausage or snake, smooth and soft	Type 4	No	No	No	None	No	No	None	None	None	None	None	None	None	No
S0187706833	95	Male	AB	175	72	23.5102	Han	Retiree	Shandong	Linyi	NA	No	No	Often (> 2 times/week)	6-7 h	Never	Strict	Vegetables	NA	Never	Like a sausage or snake, smooth and soft	Type 4	Yes	No	No	None	No	No	None	Constipation (< 3 times/week)	None	None	None	None	None	Yes
S0187702317	95	Female	NA	157	51	20.6905	Han	Retiree	Hubei	Jingmen	NA	No	No	Often (> 2 times/week)	6-7 h	Never	Strict	Balance	NA	Never	Like a sausage or snake, smooth and soft	Type 4	No	No	No	None	No	No	None	None	None	None	None	None	None	No
S0187694131	95	Female	NA	152	50	21.6413	Han	Retiree	Hubei	Jingmen	NA	No	No	Often (> 2 times/week)	6-7 h	Never	Strict	Balance	NA	Never	Like a sausage or snake, smooth and soft	Type 4	No	No	No	None	No	No	None	None	None	None	None	None	None	No
S019934759	95	Male	NA	155	53	22.0604	Han	Retiree	Hubei	Jingmen	NA	No	No	Often (> 2 times/week)	<6 h	Never	Strict	Balance	NA	Never	Like a sausage or snake, smooth and soft	Type 4	No	No	No	None	No	No	None	None	None	None	None	None	None	No
S0187705250	96	Female	NA	155	45	18.7305	Han	Retiree	Hubei	Jingmen	NA	No	No	Often (> 2 times/week)	<6 h	Never	Strict	Balance	NA	Never	Like a sausage or snake, smooth and soft	Type 4	No	No	No	None	No	No	None	None	None	None	None	None	None	No
S0187698483	97	Female	NA	142	38	18.8455	Han	Retiree	Hubei	Jingmen	NA	No	No	Often (> 2 times/week)	<6 h	Never	Strict	Balance	NA	Never	Like a sausage or snake, smooth and soft	Type 4	No	No	No	None	No	No	None	None	None	None	None	None	None	No
S0187705314	98	Male	NA	162	53	20.1951	Han	Retiree	Hubei	Jingmen	NA	No	No	Often (> 2 times/week)	> 8h	Never	Strict	Balance	NA	Never	Like a sausage or snake, smooth and soft	Type 4	No	No	No	None	No	No	None	None	None	None	None	None	None	No
S0187694280	99	Male	NA	160	50	19.5312	Han	Retiree	Hubei	Jingmen	NA	No	No	Often (> 2 times/week)	> 8h	Never	Strict	Balance	NA	Never	Like a sausage or snake, smooth and soft	Type 4	No	No	No	None	No	No	None	None	None	None	None	None	None	No
S019934859	101	Female	NA	146	28	13.1357	Han	Retiree	Hubei	Jingmen	NA	No	No	Seldom (< 1 time/week)	6-7 h	Never	Strict	Balance	NA	Never	Like a sausage or snake, smooth and soft	Type 4	No	No	No	None	No	No	None	Constipation (< 3 times/week)	None	None	None	None	None	No
S0187699340	NA	Male	NA	164	62	23.0518	Han	Retiree	Hubei	Wuhan	NA	No	No	Often (> 2 times/week)	6-7 h	Never	Strict	Balance	NA	Never	Like a sausage or snake, smooth and soft	Type 4	No	No	No	None	No	No	Insomnia	None	None	None	None	None	None	No
S0187692903	NA	Male	NA	165	60	22.0386	Han	Company executives or core technical personnel	Hubei	Ezhou	NA	No	No	Occasional (1-2 times/week)	<6 h	Occasional	Strict	Balance	NA	Often	Like a sausage or snake, smooth and soft	Type 4	No	No	No	None	No	No	None	None	None	None	None	None	None	No
S0187685770	NA	Male	A	146	60	28.1479	Han	NA	Hubei	Wuhan	2.6	No	No	Often (> 2 times/week)	> 8h	Never	Relative regular	Meat	NA	Occasional	Like a sausage or snake, smooth and soft	Type 4	No	No	No	None	No	No	None	None	None	None	None	None	None	No
S0187713080	NA	NA	NA	NA	NA	NA	Han	Student	Hubei	Wuhan	NA	No	No	Often (> 2 times/week)	6-7 h	Never	Strict	Balance	NA	Never	Like a sausage or snake, smooth and soft	Type 4	No	No	No	None	No	No	None	None	None	None	None	None	None	No
S0187713314	NA	NA	NA	NA	NA	NA	Han	Student	Hubei	Wuhan	NA	No	No	Often (> 2 times/week)	6-7 h	Never	Strict	Balance	NA	Never	Like a sausage or snake, smooth and soft	Type 4	No	No	No	None	No	No	None	None	None	None	None	None	None	No
S019934551	NA	NA	NA	NA	NA	NA	Han	Student	Hubei	Wuhan	NA	No	No	Often (> 2 times/week)	6-7 h	Never	Strict	Balance	NA	Never	Like a sausage or snake, smooth and soft	Type 4	No	No	No	None	No	No	None	None	None	None	None	None	None	No
S0187689274	NA	NA	NA	NA	NA	NA	Han	Student	Hubei	Wuhan	NA	No	No	Often (> 2 times/week)	6-7 h	Never	Strict	Balance	NA	Never	Like a sausage or snake, smooth and soft	Type 4	No	No	No	None	No	No	None	None	None	None	None	None	None	No
S0187689363	NA	Male	NA	NA	NA	NA	Han	Student	Hubei	Wuhan	NA	No	No	Often (> 2 times/week)	6-7 h	Never	Strict	Balance	NA	Never	Like a sausage or snake, smooth and soft	Type 4	No	No	No	None	No	No	None	None	None	None	None	None	None	No
S0187714815	NA	NA	NA	NA	NA	NA	Han	Student	Hubei	Wuhan	NA	No	No	Often (> 2 times/week)	6-7 h	Never	Strict	Balance	NA	Never	Like a sausage or snake, smooth and soft	Type 4	No	No	No	None	No	No	None	None	None	None	None	None	None	No
S0187715584	NA	NA	NA	NA	NA	NA	Han	Student	Hubei	Wuhan	NA	No	No	Often (> 2 times/week)	6-7 h	Never	Strict	Balance	NA	Never	Like a sausage or snake, smooth and soft	Type 4	No	No	No	None	No	No	None	None	None	None	None	None	None	No
S0187694797	NA	NA	NA	NA	NA	NA	Han	Student	Hubei	Wuhan	NA	No	No	Often (> 2 times/week)	6-7 h	Never	Strict	Balance	NA	Never	Like a sausage or snake, smooth and soft	Type 4	No	No	No	None	No	No	None	None	None	None	None	None	None	No
S0187694954	NA	NA	NA	NA	NA	NA	Han	Student	Hubei	Wuhan	NA	No	No	Often (> 2 times/week)	6-7 h	Never	Strict	Balance	NA	Never	Like a sausage or snake, smooth and soft	Type 4	No	No	No	None	No	No	None	None	None	None	None	None	None	No
S0187674081	NA	NA	NA	NA	NA	NA	Han	Student	Hubei	Wuhan	NA	No	No	Often (> 2 times/week)	6-7 h	Never	Strict	Balance	NA	Never	Like a sausage or snake, smooth and soft	Type 4	No	No	No	None	No	No	None	None	None	None	None	None	None	No
S0187674118	NA	NA	NA	NA	NA	NA	Han	Student	Hubei	Wuhan	NA	No	No	Often (> 2 times/week)	6-7 h	Never	Strict	Balance	NA	Never	Like a sausage or snake, smooth and soft	Type 4	No	No	No	None	No	No	None	None	None	None	None	None	None	No
S019935191	NA	NA	NA	NA	NA	NA	Han	Student	Hubei	Wuhan	NA	No	No	Often (> 2 times/week)	6-7 h	Never	Strict	Balance	NA	Never	Like a sausage or snake, smooth and soft	Type 4	No	No	No	None	No	No	None	None	None	None	None	None	None	No
S019934890	NA	NA	NA	NA	NA	NA	Han	Student	Hubei	Wuhan	NA	No	No	Often (> 2 times/week)	6-7 h	Never	Strict	Balance	NA	Never	Like a sausage or snake, smooth and soft	Type 4	No	No	No	None	No	No	None	None	None	None	None	None	None	No
S0187674116	NA	NA	NA	NA	NA	NA	Han	Student	Hubei	Wuhan	NA	No	No	Often (> 2 times/week)	6-7 h	Never	Strict	Balance	NA	Never	Like a sausage or snake, smooth and soft	Type 4	No	No	No	None	No	No	None	None	None	None	None	None	None	No
S0187672228	NA	NA	NA	NA	NA	NA	Han	Student	Hubei	Wuhan	NA	No	No	Often (> 2 times/week)	6-7 h	Never	Strict	Balance	NA	Never	Like a sausage or snake, smooth and soft	Type 4	No	No	No	None	No	No	None	None	None	None	None	None	None	No
S0187674239	NA	NA	NA	NA	NA	NA	Han	Student	Hubei	Wuhan	NA	No	No	Often (> 2 times/week)	6-7 h	Never	Strict	Balance	NA	Never	Like a sausage or snake, smooth and soft	Type 4	No	No	No	None	No	No	None	None	None	None	None	None	None	No
S0187695745	NA	NA	NA	NA	NA	NA	Han	Student	Hubei	Wuhan	NA	No	No	Often (> 2 times/week)	6-7 h	Never	Strict	Balance	NA	Never	Like a sausage or snake, smooth and soft	Type 4	No	No	No	None	No	No	None	None	None	None	None	None	None	No
S0187674867	NA	NA	NA	NA	NA	NA	Han	Student	Hubei	Wuhan	NA	No	No	Often (> 2 times/week)	6-7 h	Never	Strict	Balance	NA	Never	Like a sausage or snake, smooth and soft	Type 4	No	No	No	None	No	No	None	None	None	None	None	None	None	No
S0187699788	NA	NA	NA	NA	NA	NA	Han	Student	Hubei	Wuhan	NA	No	No	Often (> 2 times/week)	6-7 h	Never	Strict	Balance	NA	Never	Like a sausage or snake, smooth and soft	Type 4	No	No	No	None	No	No	None	None	None	None	None	None	None	No
S0187717650	NA	NA	NA	NA	NA	NA	Han	Student	Hubei	Wuhan	NA	No	No	Often (> 2 times/week)	6-7 h	Never	Strict	Balance	NA	Never	Like a sausage or snake, smooth and soft	Type 4	No	No	No	None	No	No	None	None	None	None	None	None	None	No
S0187717634	NA	NA	NA	NA	NA	NA	Han	Student	Hubei	Wuhan	NA	No	No	Often (> 2 times/week)	6-7 h	Never	Strict	Balance	NA	Never	Like a sausage or snake, smooth and soft	Type 4	No	No	No	None	No	No	None	None	None	None	None	None	None	No
S0187711094	NA	NA	NA	NA	NA	NA	Han	Student	Hubei	Wuhan	NA	No	No	Often (> 2 times/week)	6-7 h	Never	Strict	Balance	NA	Never	Like a sausage or snake, smooth and soft	Type 4	No	No	No	None	No	No	None	None	None	None	None	None	None	No
S0187699915	NA	NA	NA	NA	NA	NA	Han	Student	Hubei	Wuhan	NA	No	No	Often (> 2 times/week)	6-7 h	Never	Strict	Balance	NA	Never	Like a sausage or snake, smooth and soft	Type 4	No	No	No	None	No	No	None	None	None	None	None	None	None	No
S0187697262	NA	NA	NA	NA	NA	NA	Han	Student	Hubei	Wuhan	NA	No	No	Often (> 2 times/week)	6-7 h	Never	Strict	Balance	NA	Never	Like a sausage or snake, smooth and soft	Type 4	No	No	No	None	No	No	None	None	None	None	None	None	None	No
S0187706799	NA	NA	NA	NA	NA	NA	Han	Student	Hubei	Wuhan	NA	No	No	Often (> 2 times/week)	6-7 h	Never	Strict	Balance	NA	Never	Like a sausage or snake, smooth and soft	Type 4	No	No	No	None	No	No	None	None	None	None	None	None	None	No
S0187695904	NA	NA	NA	NA	NA	NA	Han	Student	Hubei	Wuhan	NA	No	No	Often (> 2 times/week)	6-7 h	Never	Strict	Balance	NA	Never	Like a sausage or snake, smooth and soft	Type 4	No	No	No	None	No	No	None	None	None	None	None	None	None	No
S0187701159	NA	NA	NA	NA	NA	NA	Han	Student	Hubei	Wuhan	NA	No	No	Often (> 2 times/week)	6-7 h	Never	Strict	Balance	NA	Never	Like a sausage or snake, smooth and soft	Type 4	No	No	No	None	No	No	None	None	None	None	None	None	None	No
S0187697379	NA	NA	NA	NA	NA	NA	Han	Student	Hubei	Wuhan	NA	No	No	Often (> 2 times/week)	6-7 h	Never	Strict	Balance	NA	Never	Like a sausage or snake, smooth and soft	Type 4	No	No	No	None	No	No	None	None	None	None	None	None	None	No
S0187673682	NA	NA	NA	NA	NA	NA	Han	Student	Hubei	Wuhan	NA	No	No	Often (> 2 times/week)	6-7 h	Never	Strict	Balance	NA	Never	Like a sausage or snake, smooth and soft	Type 4	No	No	No	None	No	No	None	None	None	None	None	None	None	No
S0187686439	NA	NA	NA	NA	NA	NA	Han	Student	Hubei	Wuhan	NA	No	No	Often (> 2 times/week)	6-7 h	Never	Strict	Balance	NA	Never	Like a sausage or snake, smooth and soft	Type 4	No	No	No	None	No	No	None	None	None	None	None	None	None	No
S0187688147	NA	NA	NA	NA	NA	NA	Han	Student	Hubei	Wuhan	NA	No	No	Often (> 2 times/week)	6-7 h	Never	Strict	Balance	NA	Never	Like a sausage or snake, smooth and soft	Type 4	No	No	No	None	No	No	None	None	None	None	None	None	None	No
S0187699668	NA	NA	NA	NA	NA	NA	Han	Student	Hubei	Wuhan	NA	No	No	Often (> 2 times/week)	6-7 h	Never	Strict	Balance	NA	Never	Like a sausage or snake, smooth and soft	Type 4	No	No	No	None	No	No	None	None	None	None	None	None	None	No
S0187706695	NA	NA	NA	NA	NA	NA	Han	Student	Hubei	Wuhan	NA	No	No	Often (> 2 times/week)	6-7 h	Never	Strict	Balance	NA	Never	Like a sausage or snake, smooth and soft	Type 4	No	No	No	None	No	No	None	None	None	None	None	None	None	No
S0187701530	NA	NA	NA	NA	NA	NA	Han	Student	Hubei	Wuhan	NA	No	No	Often (> 2 times/week)	6-7 h	Never	Strict	Balance	NA	Never	Like a sausage or snake, smooth and soft	Type 4	No	No	No	None	No	No	None	None	None	None	None	None	None	No
S0187707121	NA	NA	NA	NA	NA	NA	Han	Student	Hubei	Wuhan	NA	No	No	Often (> 2 times/week)	6-7 h	Never	Strict	Balance	NA	Never	Like a sausage or snake, smooth and soft	Type 4	No	No	No	None	No	No	None	None	None	None	None	None	None	No
S0187674707	NA	NA	NA	NA	NA	NA	Han	Student	Hubei	Wuhan	NA	No	No	Often (> 2 times/week)	6-7 h	Never	Strict	Balance	NA	Never	Like a sausage or snake, smooth and soft	Type 4	No	No	No	None	No	No	None	None	None	None	None	None	None	No
S0187697646	NA	NA	NA	NA	NA	NA	Han	Student	Hubei	Wuhan	NA	No	No	Often (> 2 times/week)	6-7 h	Never	Strict	Balance	NA	Never	Like a sausage or snake, smooth and soft	Type 4	No	No	No	None	No	No	None	None	None	None	None	None	None	No
S0187713792	NA	NA	NA	NA	NA	NA	Han	Student	Hubei	Wuhan	NA	No	No	Often (> 2 times/week)	6-7 h	Never	Strict	Balance	NA	Never	Like a sausage or snake, smooth and soft	Type 4	No	No	No	None	No	No	None	None	None	None	None	None	None	No
S0187698440	NA	NA	NA	NA	NA	NA	Han	Student	Hubei	Wuhan	NA	No	No	Often (> 2 times/week)	6-7 h	Never	Strict	Balance	NA	Never	Like a sausage or snake, smooth and soft	Type 4	No	No	No	None	No	No	None	None	None	None	None	None	None	No
S0187691928	NA	NA	NA	NA	NA	NA	Han	Student	Hubei	Wuhan	NA	No	No	Often (> 2 times/week)	6-7 h	Never	Strict	Balance	NA	Never	Like a sausage or snake, smooth and soft	Type 4	No	No	No	None	No	No	None	None	None	None	None	None	None	No
S0187705984	NA	NA	NA	NA	NA	NA	Han	Student	Hubei	Wuhan	NA	No	No	Often (> 2 times/week)	6-7 h	Never	Strict	Balance	NA	Never	Like a sausage or snake, smooth and soft	Type 4	No	No	No	None	No	No	None	None	None	None	None	None	None	No
S0187693683	NA	NA	NA	NA	NA	NA	Han	Student	Hubei	Wuhan	NA	No	No	Often (> 2 times/week)	6-7 h	Never	Strict	Balance	NA	Never	Like a sausage or snake, smooth and soft	Type 4	No	No	No	None	No	No	None	None	None	None	None	None	None	No
S0187694870	NA	NA	NA	NA	NA	NA	Han	Student	Hubei	Wuhan	NA	No	No	Often (> 2 times/week)	6-7 h	Never	Strict	Balance	NA	Never	Like a sausage or snake, smooth and soft	Type 4	No	No	No	None	No	No	None	None	None	None	None	None	None	No
S0187692522	NA	NA	NA	NA	NA	NA	Han	Student	Hubei	Wuhan	NA	No	No	Often (> 2 times/week)	6-7 h	Never	Strict	Balance	NA	Never	Like a sausage or snake, smooth and soft	Type 4	No	No	No	None	No	No	None	None	None	None	None	None	None	No
S0187711229	NA	NA	NA	NA	NA	NA	Han	Student	Hubei	Wuhan	NA	No	No	Often (> 2 times/week)	6-7 h	Never	Strict	Balance	NA	Never	Like a sausage or snake, smooth and soft	Type 4	No	No	No	None	No	No	None	None	None	None	None	None	None	No
S0187706738	NA	NA	NA	NA	NA	NA	Han	Student	Hubei	Wuhan	NA	No	No	Often (> 2 times/week)	6-7 h	Never	Strict	Balance	NA	Never	Like a sausage or snake, smooth and soft	Type 4	No	No	No	None	No	No	None	None	None	None	None	None	None	No
S0187701293	NA	NA	NA	NA	NA	NA	Han	Student	Hubei	Wuhan	NA	No	No	Often (> 2 times/week)	6-7 h	Never	Strict	Balance	NA	Never	Like a sausage or snake, smooth and soft	Type 4	No	No	No	None	No	No	None	None	None	None	None	None	None	No
S0187701398	NA	NA	NA	NA	NA	NA	Han	Student	Hubei	Wuhan	NA	No	No	Often (> 2 times/week)	6-7 h	Never	Strict	Balance	NA	Never	Like a sausage or snake, smooth and soft	Type 4	No	No	No	None	No	No	None	None	None	None	None	None	None	No
S0187699806	NA	NA	NA	NA	NA	NA	Han	Student	Hubei	Wuhan	NA	No	No	Often (> 2 times/week)	6-7 h	Never	Strict	Balance	NA	Never	Like a sausage or snake, smooth and soft	Type 4	No	No	No	None	No	No	None	None	None	None	None	None	None	No
S0187699936	NA	NA	NA	NA	NA	NA	Han	Student	Hubei	Wuhan	NA	No	No	Often (> 2 times/week)	6-7 h	Never	Strict	Balance	NA	Never	Like a sausage or snake, smooth and soft	Type 4	No	No	No	None	No	No	None	None	None	None	None	None	None	No
S0187717104	NA	NA	NA	NA	NA	NA	Han	Student	Hubei	Wuhan	NA	No	No	Often (> 2 times/week)	6-7 h	Never	Strict	Balance	NA	Never	Like a sausage or snake, smooth and soft	Type 4	No	No	No	None	No	No	None	None	None	None	None	None	None	No
S0187693395	NA	NA	NA	NA	NA	NA	Han	Student	Hubei	Wuhan	NA	No	No	Often (> 2 times/week)	6-7 h	Never	Strict	Balance	NA	Never	Like a sausage or snake, smooth and soft	Type 4	No	No	No	None	No	No	None	None	None	None	None	None	None	No
S0187697133	NA	NA	NA	NA	NA	NA	Han	Student	Hubei	Wuhan	NA	No	No	Often (> 2 times/week)	6-7 h	Never	Strict	Balance	NA	Never	Like a sausage or snake, smooth and soft	Type 4	No	No	No	None	No	No	None	None	None	None	None	None	None	No
S0187710535	NA	NA	NA	NA	NA	NA	Han	Student	Hubei	Wuhan	NA	No	No	Often (> 2 times/week)	6-7 h	Never	Strict	Balance	NA	Never	Like a sausage or snake, smooth and soft	Type 4	No	No	No	None	No	No	None	None	None	None	None	None	None	No
S0187697153	NA	NA	NA	NA	NA	NA	Han	Student	Hubei	Wuhan	NA	No	No	Often (> 2 times/week)	6-7 h	Never	Strict	Balance	NA	Never	Like a sausage or snake, smooth and soft	Type 4	No	No	No	None	No	No	None	None	None	None	None	None	None	No
SRGA36616	NA	Male	A	160	66	25.7812	Han	NA	Henan	Luoyang	NA	No	No	Seldom (< 1 time/week)	> 8h	Never	Irregular	Meat	NA	Never	Like a sausage but with cracks on its surface	Type 3	No	No	No	None	No	No	None	None	None	None	None	None	None	No
S0187685746	NA	Female	NA	165	60	22.0386	Han	NA	Hubei	Wuhan	NA	No	No	Seldom (< 1 time/week)	7-8 h	Occasional	Relative regular	Vegetables	NA	Occasional	Sausage-shaped but lumpy	Type 2	No	No	No	None	No	No	None	None	None	None	None	None	None	No

## Sheet: Table S2
Table S2 Detailed information of 675 healthy individuals.
Sample	Demographic information											Lifestyle					Dietary information			Mental stress frequency	Recent gastrointestinal manifestation					Exclusion criteria
	Age	Sex	Blood type	Height (cm)	Weight (kg)	BMI	Ethnicity	Profession	Province	City / Country	Birth weight (kg)	Smoking	Alcohol drinking	Exercise frequency	Sleep duration	Sleep procrastination	Dietary regularity (Eat three meals a day on time)	Dietary preference (Meat / Vegetables / Balance)	Taste preference (Sweet / Salty)		Stool form	Stool type	Foul defecations	Stink farts	Ozostomia	Drug	Fecal microbiota transplantation	Pregnancy	Psychiatric disorder	Gastrointestinal symptom	Gastrointestinal disorder	Genital system diseases	Breast-related diseases	Metabolic disorders	Uncomfortable symptoms	Frequent colds, fever, and easy to get sick (at least 1 times/month)
S0187691469	1	Male	NA	72	9	NA	Han	None	Hubei	Wuhan	3.4	No	No	Often (> 2 times/week)	> 8h	Never	Strict	Balance	NA	Never	Like a sausage or snake, smooth and soft	Type 4	No	No	No	None	No	No	None	None	None	None	None	None	None	No
S0187708611	2	Female	NA	80	12.3	NA	Han	None	Hubei	Wuhan	3.2	No	No	Occasional (1-2 times/week)	> 8h	Occasional	Strict	Vegetables	NA	Never	Like a sausage or snake, smooth and soft	Type 4	No	No	No	None	No	No	None	None	None	None	None	None	None	No
S0187707481	2	Male	NA	85	13.5	NA	Han	None	Hubei	Wuhan	3.3	No	No	Occasional (1-2 times/week)	> 8h	Never	Relative regular	Balance	NA	Never	Like a sausage or snake, smooth and soft	Type 4	No	No	No	None	No	No	None	None	None	None	None	None	None	No
YD00805	3	Male	B	92	16.5	NA	Han	None	Guangdong	Guangzhou	3.8	No	No	Often (> 2 times/week)	> 8h	Never	Relative regular	Balance	NA	Never	Like a sausage or snake, smooth and soft	Type 4	No	No	No	None	No	No	None	None	None	None	None	None	None	No
S0187705002	3	Female	NA	85	15	NA	Han	None	Hubei	Wuhan	3.5	No	No	Often (> 2 times/week)	> 8h	Never	Strict	Balance	NA	Never	Soft blobs with clear-cut edges (passed easily)	Type 5	No	No	No	None	No	No	None	None	None	None	None	None	None	No
S0187687950	3	Male	NA	93	15	NA	Han	None	Hubei	Wuhan	3	No	No	Often (> 2 times/week)	> 8h	Never	Strict	Balance	NA	Never	Like a sausage or snake, smooth and soft	Type 4	No	No	No	None	No	No	None	None	None	None	None	None	None	No
S0187706878	3	Female	B	98	17	NA	Han	None	Hubei	Wuhan	3	No	No	Often (> 2 times/week)	> 8h	Never	Relative regular	Balance	NA	Never	Like a sausage but with cracks on its surface	Type 3	No	No	No	None	No	No	None	None	None	None	None	None	None	No
S0187707076	3	Female	NA	90	15	NA	Han	None	Hubei	Wuhan	2.6	No	No	Often (> 2 times/week)	> 8h	Never	Strict	Balance	NA	Never	Like a sausage but with cracks on its surface	Type 3	No	No	No	None	No	No	None	None	None	None	None	None	None	No
S0187695687	3	Female	NA	95	16	NA	Han	None	Hubei	Wuhan	2.8	No	No	Often (> 2 times/week)	> 8h	Never	Strict	Balance	NA	Never	Like a sausage but with cracks on its surface	Type 3	No	No	No	None	No	No	None	None	None	None	None	None	None	No
S0187710849	3	Male	NA	96	16	NA	Han	None	Hubei	Wuhan	3.7	No	No	Often (> 2 times/week)	> 8h	Never	Strict	Balance	NA	Never	Like a sausage but with cracks on its surface	Type 3	No	No	No	None	No	No	None	None	None	None	None	None	None	No
S0187699732	3	Female	NA	98	19	NA	Han	None	Hubei	Wuhan	NA	No	No	Seldom (< 1 time/week)	> 8h	Never	Relative regular	Balance	NA	Never	Sausage-shaped but lumpy	Type 2	No	No	No	None	No	No	None	None	None	None	None	None	None	No
S0187672774	3	Female	NA	90	15	NA	Han	None	Hubei	Wuhan	NA	No	No	Often (> 2 times/week)	> 8h	Never	Strict	Meat	NA	Never	Like a sausage but with cracks on its surface	Type 3	No	No	No	None	No	No	None	None	None	None	None	None	None	No
S0187718165	3	Female	NA	96	16	NA	Han	None	Hubei	Wuhan	NA	No	No	Often (> 2 times/week)	7-8 h	Never	Relative regular	Balance	NA	Never	Soft blobs with clear-cut edges (passed easily)	Type 5	No	No	No	None	No	No	None	None	None	None	None	None	None	No
S0187696520	4	Male	O	115	25	NA	Han	Student	Hubei	Wuhan	3.1	No	No	Occasional (1-2 times/week)	> 8h	Never	Strict	Vegetables	Sweet	Never	Soft blobs with clear-cut edges (passed easily)	Type 5	No	No	No	None	No	No	None	None	None	None	None	None	None	No
S0187685818	4	Female	O	103	21	NA	Han	Student	Hubei	Wuhan	3.7	No	No	Occasional (1-2 times/week)	> 8h	Never	Relative regular	NA	Sweet	Never	Like a sausage or snake, smooth and soft	Type 4	No	No	No	None	No	No	None	None	None	None	None	None	None	No
S0187699526	4	Male	NA	110	21	NA	Han	Student	Hubei	Wuhan	NA	No	No	Often (> 2 times/week)	> 8h	Never	Strict	Balance	NA	Never	Like a sausage or snake, smooth and soft	Type 4	No	No	No	None	No	No	None	None	None	None	None	None	None	No
S0187696367	4	Male	NA	100	21	NA	Han	Student	Hubei	Wuhan	4	No	No	Often (> 2 times/week)	> 8h	Never	Strict	Balance	NA	Never	Sausage-shaped but lumpy	Type 2	No	No	No	None	No	No	None	None	None	None	None	None	None	No
S0187699559	4	Female	NA	95	18	NA	Han	Student	Hubei	Wuhan	3	No	No	Often (> 2 times/week)	> 8h	Never	Strict	Balance	NA	Never	Like a sausage but with cracks on its surface	Type 3	No	No	No	None	No	No	None	None	None	None	None	None	None	No
S0187692253	4	Male	NA	100	20	NA	Han	Student	Hubei	Ezhou	NA	No	No	Often (> 2 times/week)	> 8h	Never	Strict	Balance	NA	Never	Like a sausage or snake, smooth and soft	Type 4	No	No	No	None	No	No	None	None	None	None	None	None	None	No
S0187713333	4	Female	NA	102	17	NA	Han	Student	Hubei	Wuhan	NA	No	No	Often (> 2 times/week)	6-7 h	Never	Strict	Balance	NA	Never	Like a sausage or snake, smooth and soft	Type 4	No	No	No	None	No	No	None	None	None	None	None	None	None	No
S0187693673	4	Female	NA	108	20	NA	Han	Student	Hubei	Wuhan	NA	No	No	Often (> 2 times/week)	6-7 h	Never	Strict	Balance	NA	Never	Like a sausage or snake, smooth and soft	Type 4	No	No	No	None	No	No	None	None	None	None	None	None	None	No
S0187706545	4	Female	A	105	25	NA	Han	Student	Hubei	Wuhan	3	No	No	Seldom (< 1 time/week)	> 8h	Never	Strict	Balance	NA	Never	Sausage-shaped but lumpy	Type 2	No	No	No	None	No	No	None	None	None	None	None	None	None	No
S0187703029	4	Male	B	96	16	NA	Han	Student	Hubei	Shiyan	NA	No	No	Often (> 2 times/week)	> 8h	Never	Irregular	Vegetables	NA	Never	Like a sausage but with cracks on its surface	Type 3	No	No	No	None	No	No	None	None	None	None	None	None	None	No
S0187687299	4	Male	NA	98	16	NA	Han	Student	Hubei	Wuhan	NA	No	No	Often (> 2 times/week)	> 8h	Never	Strict	Balance	NA	Never	Like a sausage or snake, smooth and soft	Type 4	No	No	No	None	No	No	None	None	None	None	None	None	None	No
S01669030	4	Female	NA	95	18	NA	Han	Student	Beijing	Beijing	NA	No	No	Often (> 2 times/week)	7-8 h	Never	Relative regular	Balance	NA	Never	Like a sausage or snake, smooth and soft	Type 4	No	No	No	None	No	No	None	None	None	None	None	None	None	No
S0187718224	4	Male	NA	94	18	NA	Han	Student	Hubei	Wuhan	NA	No	No	Often (> 2 times/week)	7-8 h	Never	Relative regular	Balance	NA	Never	Like a sausage but with cracks on its surface	Type 3	No	No	No	None	No	No	None	None	None	None	None	None	None	No
S0187674968	4	Male	NA	95	18	NA	Han	Student	Shandong	Dezhou	NA	No	No	Often (> 2 times/week)	> 8h	Never	Relative regular	Meat	NA	Never	Soft blobs with clear-cut edges (passed easily)	Type 5	No	No	No	None	No	No	None	None	None	None	None	None	None	No
S0187711383	4	Male	NA	92	18	NA	Han	Student	Shandong	Jinan	NA	No	No	Often (> 2 times/week)	7-8 h	Never	Strict	Balance	NA	Never	Like a sausage but with cracks on its surface	Type 3	No	Yes	No	None	No	No	None	None	None	None	None	None	None	No
S187710751	5	Female	A	102	18	NA	Han	Student	Hubei	Wuhan	NA	No	No	Occasional (1-2 times/week)	> 8h	Occasional	Strict	Balance	NA	Never	Like a sausage or snake, smooth and soft	Type 4	No	No	No	None	No	No	None	None	None	None	None	None	None	No
S0187701647	5	Female	B	102	17.5	NA	Han	NA	Hubei	Wuhan	3.5	No	No	Occasional (1-2 times/week)	> 8h	Never	Strict	Balance	NA	Never	Like a sausage or snake, smooth and soft	Type 4	No	No	No	None	No	No	None	None	None	None	None	None	None	No
S0187673429	5	Male	A	101	18	NA	Han	Student	Hubei	Wuhan	4	No	No	Occasional (1-2 times/week)	> 8h	Never	Strict	Balance	NA	Never	Like a sausage or snake, smooth and soft	Type 4	No	No	No	None	No	No	None	None	None	None	None	None	None	No
S0187699840	5	Male	NA	103	19	NA	Han	Student	Hubei	Wuhan	2.8	No	No	Occasional (1-2 times/week)	> 8h	Never	Strict	Balance	NA	Never	Like a sausage or snake, smooth and soft	Type 4	No	No	No	None	No	No	None	None	None	None	None	None	None	No
S0187711081	5	Male	AB	102	20	NA	Han	Student	Hubei	Wuhan	3.5	No	No	Often (> 2 times/week)	> 8h	Never	Strict	Balance	NA	Never	Like a sausage or snake, smooth and soft	Type 4	No	No	No	None	No	No	None	None	None	None	None	None	None	No
S0187702473	5	Male	B	103	23	NA	Han	Student	Hubei	Wuhan	NA	No	No	Often (> 2 times/week)	> 8h	Never	Strict	Balance	NA	Never	Sausage-shaped but lumpy	Type 2	No	No	No	None	No	No	None	None	None	None	None	None	None	No
YD10642	5	Male	NA	102	19	NA	Han	Student	Hubei	Wuhan	NA	No	No	Often (> 2 times/week)	6-7 h	Never	Strict	Balance	NA	Never	Like a sausage or snake, smooth and soft	Type 4	No	No	No	None	No	No	None	None	None	None	None	None	None	No
YD10644	5	Male	NA	101	19	NA	Han	Student	Hubei	Wuhan	NA	No	No	Often (> 2 times/week)	6-7 h	Never	Strict	Balance	NA	Never	Like a sausage or snake, smooth and soft	Type 4	No	No	No	None	No	No	None	None	None	None	None	None	None	No
YD10647	5	Male	NA	100	17.7	NA	Han	Student	Hubei	Wuhan	NA	No	No	Often (> 2 times/week)	6-7 h	Never	Strict	Balance	NA	Never	Like a sausage or snake, smooth and soft	Type 4	No	No	No	None	No	No	None	None	None	None	None	None	None	No
YD10685	5	Female	NA	102	18	NA	Han	Student	Hubei	Wuhan	NA	No	No	Often (> 2 times/week)	6-7 h	Never	Strict	Balance	NA	Never	Like a sausage or snake, smooth and soft	Type 4	No	No	No	None	No	No	None	None	None	None	None	None	None	No
YD10703	5	Female	NA	97	16.5	NA	Han	Student	Hubei	Wuhan	NA	No	No	Often (> 2 times/week)	6-7 h	Never	Strict	Balance	NA	Never	Like a sausage or snake, smooth and soft	Type 4	No	No	No	None	No	No	None	None	None	None	None	None	None	No
YD10729	5	Male	NA	96	16	NA	Han	Student	Hubei	Wuhan	NA	No	No	Often (> 2 times/week)	6-7 h	Never	Strict	Balance	NA	Never	Like a sausage or snake, smooth and soft	Type 4	No	No	No	None	No	No	None	None	None	None	None	None	None	No
YD10730	5	Male	NA	95	18.6	NA	Han	Student	Hubei	Wuhan	NA	No	No	Often (> 2 times/week)	6-7 h	Never	Strict	Balance	NA	Never	Like a sausage or snake, smooth and soft	Type 4	No	No	No	None	No	No	None	None	None	None	None	None	None	No
S0187696571	5	Male	NA	100	18	NA	Han	Student	Hubei	Wuhan	NA	No	No	Often (> 2 times/week)	6-7 h	Never	Strict	Balance	NA	Never	Like a sausage or snake, smooth and soft	Type 4	No	No	No	None	No	No	None	None	None	None	None	None	None	No
S0187696650	5	Female	NA	101	18.5	NA	Han	Student	Hubei	Wuhan	NA	No	No	Often (> 2 times/week)	6-7 h	Never	Strict	Balance	NA	Never	Like a sausage or snake, smooth and soft	Type 4	No	No	No	None	No	No	None	None	None	None	None	None	None	No
S0187710097	5	Female	NA	94	16	NA	Han	Student	Hubei	Wuhan	NA	No	No	Often (> 2 times/week)	6-7 h	Never	Strict	Balance	NA	Never	Like a sausage or snake, smooth and soft	Type 4	No	No	No	None	No	No	None	None	None	None	None	None	None	No
S0187696316	5	Male	NA	95	18.1	NA	Han	Student	Hubei	Wuhan	NA	No	No	Often (> 2 times/week)	6-7 h	Never	Strict	Balance	NA	Never	Like a sausage or snake, smooth and soft	Type 4	No	No	No	None	No	No	None	None	None	None	None	None	None	No
S0187720356	5	Male	NA	95	19	NA	Han	Student	Hubei	Wuhan	NA	No	No	Often (> 2 times/week)	6-7 h	Never	Strict	Balance	NA	Never	Like a sausage or snake, smooth and soft	Type 4	No	No	No	None	No	No	None	None	None	None	None	None	None	No
S0187711661	5	Male	NA	95	17	NA	Han	Student	Hubei	Wuhan	NA	No	No	Often (> 2 times/week)	6-7 h	Never	Strict	Balance	NA	Never	Like a sausage or snake, smooth and soft	Type 4	No	No	No	None	No	No	None	None	None	None	None	None	None	No
S0187720377	5	Female	NA	95	17	NA	Han	Student	Hubei	Wuhan	NA	No	No	Often (> 2 times/week)	6-7 h	Never	Strict	Balance	NA	Never	Like a sausage or snake, smooth and soft	Type 4	No	No	No	None	No	No	None	None	None	None	None	None	None	No
S0187697173	5	Male	AB	92	15	NA	Han	Student	Hubei	Wuhan	3.5	No	No	Often (> 2 times/week)	> 8h	Never	Strict	Balance	NA	Never	Like a sausage or snake, smooth and soft	Type 4	No	No	No	None	No	No	None	None	None	None	None	None	None	No
S0187717394	5	Male	AB	95	19	NA	Han	Student	Hubei	Wuhan	3.6	No	No	Often (> 2 times/week)	> 8h	Never	Strict	Balance	NA	Never	Like a sausage or snake, smooth and soft	Type 4	No	No	No	None	No	No	None	None	None	None	None	None	None	No
S0187692006	5	Female	NA	94	16	NA	Han	Student	Hubei	Wuhan	NA	No	No	Often (> 2 times/week)	> 8h	Never	Strict	Balance	NA	Never	Sausage-shaped but lumpy	Type 2	No	No	No	None	No	No	None	None	None	None	None	None	None	No
S0187699749	5	Male	NA	95	17	NA	Han	Student	Hubei	Shiyan	NA	No	No	Often (> 2 times/week)	7-8 h	Never	Strict	Balance	NA	Never	Like a sausage or snake, smooth and soft	Type 4	No	No	No	None	No	No	None	None	None	None	None	None	None	No
S0187699725	5	Female	NA	95	17.85	NA	Han	Student	Hubei	Shiyan	NA	No	No	Often (> 2 times/week)	> 8h	Never	Strict	Balance	NA	Never	Like a sausage but with cracks on its surface	Type 3	No	No	No	None	No	No	None	None	None	None	None	None	None	No
S0187711523	5	Male	NA	93.5	14.17	NA	Han	Student	Hubei	Wuhan	NA	No	No	Often (> 2 times/week)	7-8 h	Never	Strict	Balance	NA	Never	Like a sausage or snake, smooth and soft	Type 4	No	No	No	None	No	No	None	None	None	None	None	None	None	No
S0187713448	6	Female	NA	113	23	NA	Han	Student	Hubei	Wuhan	NA	No	No	Occasional (1-2 times/week)	7-8 h	Occasional	Relative regular	Balance	NA	Never	Like a sausage or snake, smooth and soft	Type 4	No	No	No	None	No	No	None	None	None	None	None	None	None	No
S0187673860	6	Female	NA	113	23	NA	Han	Student	Hubei	Wuhan	3.7	No	No	Occasional (1-2 times/week)	> 8h	Never	Strict	Balance	Sweet	Never	Like a sausage or snake, smooth and soft	Type 4	No	No	No	None	No	No	None	None	None	None	None	None	None	No
S0187701342	6	Male	NA	120	25	NA	Han	Student	Hubei	Wuhan	NA	No	No	Occasional (1-2 times/week)	> 8h	Never	Strict	Balance	NA	Never	Like a sausage or snake, smooth and soft	Type 4	No	No	No	None	No	No	None	None	None	None	None	None	None	No
S0187701343	6	Male	O	113	23	NA	Han	Student	Guangdong	Shenzhen	NA	No	No	Often (> 2 times/week)	> 8h	Occasional	Relative regular	Balance	NA	Never	Like a sausage but with cracks on its surface	Type 3	No	No	No	None	No	No	None	None	None	None	None	None	None	No
S0187672049	6	Female	A	118	24	NA	Han	Student	Hubei	Wuhan	2.8	No	No	Often (> 2 times/week)	7-8 h	Never	Strict	Balance	NA	Never	Like a sausage or snake, smooth and soft	Type 4	No	No	No	None	No	No	None	None	None	None	None	None	None	No
S0187707037	6	Female	A	123	25	NA	Han	Student	Hubei	Wuhan	3.4	No	No	Often (> 2 times/week)	> 8h	Occasional	Relative regular	NA	Sweet	Never	Like a sausage or snake, smooth and soft	Type 4	No	No	No	None	No	No	None	None	None	None	None	None	None	No
S0187714984	6	Female	O	115	25	NA	Han	Student	Hubei	Wuhan	NA	No	No	Often (> 2 times/week)	> 8h	Never	Relative regular	Vegetables	NA	Never	Like a sausage or snake, smooth and soft	Type 4	No	No	No	None	No	No	None	None	None	None	None	None	None	No
S0187714686	6	Male	B	125	26	NA	Han	Student	Hubei	Wuhan	3.6	No	No	Often (> 2 times/week)	> 8h	Never	Strict	Balance	NA	Never	Like a sausage or snake, smooth and soft	Type 4	No	No	No	None	No	No	None	None	None	None	None	None	None	No
S0187711442	6	Female	AB	113	24	NA	Han	Student	Hubei	Wuhan	3.5	No	No	Often (> 2 times/week)	> 8h	Never	Strict	Balance	NA	Never	Like a sausage or snake, smooth and soft	Type 4	No	No	No	None	No	No	None	None	None	None	None	None	None	No
S0187707075	6	Male	AB	115	22	NA	Han	Student	Hubei	Wuhan	3.5	No	No	Often (> 2 times/week)	> 8h	Never	Strict	Balance	NA	Never	Like a sausage or snake, smooth and soft	Type 4	No	No	No	None	No	No	None	None	None	None	None	None	None	No
S0187715992	6	Male	AB	129	30	NA	Han	Student	Hubei	Wuhan	3.5	No	No	Often (> 2 times/week)	> 8h	Never	Strict	Balance	NA	Never	Like a sausage or snake, smooth and soft	Type 4	No	No	No	None	No	No	None	None	None	None	None	None	None	No
S0187699698	6	Male	O	124	26	NA	Han	Student	Hubei	Wuhan	3	No	No	Often (> 2 times/week)	> 8h	Never	Relative regular	Balance	NA	Never	Like a sausage but with cracks on its surface	Type 3	No	No	No	None	No	No	None	None	None	None	None	None	None	No
S0187699377	6	Male	NA	110	21	NA	Han	Student	Hubei	Wuhan	3.5	No	No	Often (> 2 times/week)	> 8h	Never	Strict	Meat	NA	Never	Like a sausage but with cracks on its surface	Type 3	No	No	No	None	No	No	None	None	None	None	None	None	None	No
S0187687784	6	Female	O	113	24	NA	Gelo	Student	Hubei	Wuhan	NA	No	No	Often (> 2 times/week)	> 8h	Occasional	Relative regular	Balance	NA	Never	Like a sausage but with cracks on its surface	Type 3	No	No	No	None	No	No	None	None	None	None	None	None	None	No
S0187711564	6	Male	AB	113	24	NA	Han	Student	Hubei	Wuhan	3.5	No	No	Often (> 2 times/week)	> 8h	Never	Strict	Balance	NA	Never	Like a sausage but with cracks on its surface	Type 3	No	No	No	None	No	No	None	None	None	None	None	None	None	No
S0187706969	6	Male	NA	105	20	NA	Han	Student	Hubei	Wuhan	3.1	No	No	Often (> 2 times/week)	> 8h	Never	Strict	Balance	NA	Never	Like a sausage but with cracks on its surface	Type 3	No	No	No	None	No	No	None	None	None	None	None	None	None	No
YD10638	6	Male	NA	118	22	NA	Han	Student	Hubei	Wuhan	NA	No	No	Often (> 2 times/week)	6-7 h	Never	Strict	Balance	NA	Never	Like a sausage or snake, smooth and soft	Type 4	No	No	No	None	No	No	None	None	None	None	None	None	None	No
YD10643	6	Male	NA	109	18.8	NA	Han	Student	Hubei	Wuhan	NA	No	No	Often (> 2 times/week)	6-7 h	Never	Strict	Balance	NA	Never	Like a sausage or snake, smooth and soft	Type 4	No	No	No	None	No	No	None	None	None	None	None	None	None	No
S0187715933	6	Male	NA	103	22	NA	Han	Student	Hubei	Wuhan	NA	No	No	Often (> 2 times/week)	6-7 h	Never	Strict	Balance	NA	Never	Like a sausage or snake, smooth and soft	Type 4	No	No	No	None	No	No	None	None	None	None	None	None	None	No
S0187698295	6	Female	NA	117	22	NA	Han	Student	Hubei	Wuhan	NA	No	No	Often (> 2 times/week)	6-7 h	Never	Strict	Balance	NA	Never	Like a sausage or snake, smooth and soft	Type 4	No	No	No	None	No	No	None	None	None	None	None	None	None	No
S0187711666	6	Female	NA	113	25	NA	Han	Student	Hubei	Wuhan	NA	No	No	Often (> 2 times/week)	6-7 h	Never	Strict	Balance	NA	Never	Like a sausage or snake, smooth and soft	Type 4	No	No	No	None	No	No	None	None	None	None	None	None	None	No
S0187701045	6	Male	NA	113	22	NA	Han	Student	Hubei	Wuhan	NA	No	No	Often (> 2 times/week)	6-7 h	Never	Strict	Balance	NA	Never	Like a sausage or snake, smooth and soft	Type 4	No	No	No	None	No	No	None	None	None	None	None	None	None	No
S0187699387	6	Male	NA	109	22	NA	Han	Student	Hubei	Wuhan	NA	No	No	Often (> 2 times/week)	6-7 h	Never	Strict	Balance	NA	Never	Like a sausage or snake, smooth and soft	Type 4	No	No	No	None	No	No	None	None	None	None	None	None	None	No
S0187711648	6	Female	NA	113	24	NA	Han	Student	Hubei	Wuhan	NA	No	No	Often (> 2 times/week)	6-7 h	Never	Strict	Balance	NA	Never	Like a sausage or snake, smooth and soft	Type 4	No	No	No	None	No	No	None	None	None	None	None	None	None	No
S0187697158	6	Female	NA	110	20	NA	Han	Student	Hubei	Wuhan	NA	No	No	Often (> 2 times/week)	6-7 h	Never	Strict	Balance	NA	Never	Like a sausage or snake, smooth and soft	Type 4	No	No	No	None	No	No	None	None	None	None	None	None	None	No
S0187710583	6	Female	NA	112	21	NA	Han	Student	Hubei	Wuhan	NA	No	No	Often (> 2 times/week)	6-7 h	Never	Strict	Balance	NA	Never	Like a sausage or snake, smooth and soft	Type 4	No	No	No	None	No	No	None	None	None	None	None	None	None	No
S0187701372	6	Male	NA	120	25	NA	Han	Student	Hubei	Wuhan	NA	No	No	Often (> 2 times/week)	6-7 h	Never	Strict	Balance	NA	Never	Like a sausage or snake, smooth and soft	Type 4	No	No	No	None	No	No	None	None	None	None	None	None	None	No
S0187674952	6	Male	NA	117	22	NA	Han	Student	Hubei	Wuhan	3	No	No	Seldom (< 1 time/week)	> 8h	Never	Relative regular	Vegetables	Sweet	Never	Like a sausage or snake, smooth and soft	Type 4	No	Yes	No	None	No	No	None	None	None	None	None	None	None	No
S0187694077	6	Male	NA	108	26	NA	Han	Student	Hubei	Wuhan	NA	No	No	Seldom (< 1 time/week)	> 8h	Never	Strict	Vegetables	NA	Never	Soft blobs with clear-cut edges (passed easily)	Type 5	No	No	No	None	No	No	None	None	None	None	None	None	None	No
S0187707113	6	Female	NA	123	26	NA	Han	Student	Hubei	Wuhan	3.5	No	No	Often (> 2 times/week)	> 8h	Never	Strict	Balance	NA	Never	Like a sausage but with cracks on its surface	Type 3	No	No	No	None	No	No	None	None	None	None	None	None	None	No
S0187701395	6	Female	A	110	22	NA	Han	NA	Hubei	Wuhan	3.8	No	No	Often (> 2 times/week)	> 8h	Never	Strict	Balance	NA	Never	Like a sausage or snake, smooth and soft	Type 4	No	No	No	None	No	No	None	None	None	None	None	None	None	No
S0187699398	6	Male	AB	133	29	NA	Han	NA	Hubei	Wuhan	3.6	No	No	Often (> 2 times/week)	> 8h	Never	Strict	Balance	NA	Never	Like a sausage or snake, smooth and soft	Type 4	No	No	No	None	No	No	None	None	None	None	None	None	None	No
S0187695830	6	Female	AB	117	22	NA	Han	NA	Hubei	Wuhan	3.5	No	No	Often (> 2 times/week)	> 8h	Never	Strict	Balance	NA	Never	Like a sausage or snake, smooth and soft	Type 4	No	No	No	None	No	No	None	None	None	None	None	None	None	No
S0187706941	6	Male	AB	130	29	NA	Han	NA	Hubei	Wuhan	3.6	No	No	Often (> 2 times/week)	> 8h	Never	Strict	Balance	NA	Never	Like a sausage or snake, smooth and soft	Type 4	No	No	No	None	No	No	None	None	None	None	None	None	None	No
S0187707398	6	Male	AB	113	23	NA	Han	Student	Hubei	Wuhan	3.6	No	No	Often (> 2 times/week)	> 8h	Never	Strict	Balance	NA	Never	Like a sausage or snake, smooth and soft	Type 4	No	No	No	None	No	No	None	None	None	None	None	None	None	No
S0187696799	6	Male	AB	120	25	NA	Han	Student	Hubei	Wuhan	3.6	No	No	Often (> 2 times/week)	> 8h	Never	Strict	Balance	NA	Never	Like a sausage or snake, smooth and soft	Type 4	No	No	No	None	No	No	None	None	None	None	None	None	None	No
S0187720747	6	Female	AB	117	22	NA	Han	Student	Hubei	Wuhan	3.5	No	No	Often (> 2 times/week)	> 8h	Never	Strict	Balance	NA	Never	Like a sausage or snake, smooth and soft	Type 4	No	No	No	None	No	No	None	None	None	None	None	None	None	No
S0187699385	6	Male	A	100	17	NA	Han	Student	Hubei	Wuhan	3.6	No	No	Often (> 2 times/week)	> 8h	Never	Strict	Balance	NA	Never	Like a sausage but with cracks on its surface	Type 3	No	No	No	None	No	No	None	None	None	None	None	None	None	No
S0187697637	6	Male	AB	115	23	NA	Han	Student	Hubei	Wuhan	3.6	No	No	Often (> 2 times/week)	> 8h	Never	Strict	Balance	NA	Never	Like a sausage but with cracks on its surface	Type 3	No	No	No	None	No	No	None	None	None	None	None	None	None	No
S0187696106	6	Female	B	120	25	NA	Han	Student	Hubei	Wuhan	4	No	No	Often (> 2 times/week)	> 8h	Never	Strict	Balance	NA	Never	Like a sausage but with cracks on its surface	Type 3	No	No	No	None	No	No	None	None	None	None	None	None	None	No
S0187673054	6	Male	NA	115	25	NA	Han	Student	Hubei	Wuhan	NA	No	No	Often (> 2 times/week)	7-8 h	Never	Relative regular	Balance	NA	Never	Soft blobs with clear-cut edges (passed easily)	Type 5	No	No	No	None	No	No	None	None	None	None	None	None	None	No
S0187706687	6	Male	NA	115	21.5	NA	Han	Student	Hubei	Wuhan	3	No	No	Often (> 2 times/week)	> 8h	Never	Strict	Balance	NA	Never	Like a sausage or snake, smooth and soft	Type 4	No	No	No	None	No	No	None	None	None	None	None	None	None	No
S0187720034	6	Male	NA	110	22	NA	Han	Student	Hubei	Shiyan	NA	No	No	Often (> 2 times/week)	> 8h	Occasional	Relative regular	Balance	Sweet	Never	Soft blobs with clear-cut edges (passed easily)	Type 5	No	No	No	None	No	No	None	None	None	None	None	None	None	No
S0187696378	6	Male	NA	110	23	NA	Han	Student	Hubei	Wuhan	NA	No	No	Often (> 2 times/week)	7-8 h	Never	Strict	Balance	NA	Never	Like a sausage or snake, smooth and soft	Type 4	No	No	No	None	No	No	None	None	None	None	None	None	None	No
S0187697296	6	Female	NA	108	19.08	NA	Han	Student	NA	NA	NA	No	No	Often (> 2 times/week)	7-8 h	Never	Strict	Balance	NA	Never	Like a sausage or snake, smooth and soft	Type 4	No	No	No	None	No	No	None	None	None	None	None	None	None	No
S0187699619	7	Female	A	130	30.5	NA	Han	Student	Hubei	Wuhan	3.1	No	No	Occasional (1-2 times/week)	> 8h	Never	Relative regular	Balance	NA	Never	Like a sausage or snake, smooth and soft	Type 4	No	No	No	None	No	No	None	None	None	None	None	None	None	No
S0187699396	7	Male	NA	125	31	NA	Han	Student	Hubei	Wuhan	NA	No	No	Occasional (1-2 times/week)	> 8h	Never	Strict	Meat	NA	Never	Sausage-shaped but lumpy	Type 2	Yes	No	No	None	No	No	None	None	None	None	None	None	None	No
YD00727	7	Male	NA	128	31	NA	Hui	Student	Hubei	Wuhan	3.6	No	No	Occasional (1-2 times/week)	> 8h	Never	Strict	Balance	NA	Never	Like a sausage or snake, smooth and soft	Type 4	No	No	No	None	No	No	None	None	None	None	None	None	None	No
S0187716007	7	Male	A	138	32	NA	Han	NA	Hubei	Wuhan	3.6	No	No	Occasional (1-2 times/week)	> 8h	Never	Strict	NA	Sweet	Never	Like a sausage or snake, smooth and soft	Type 4	Yes	Yes	No	None	No	No	None	None	None	None	None	None	None	No
S0187695780	7	Male	O	125	25.5	NA	Han	Student	Hubei	Wuhan	3	No	No	Occasional (1-2 times/week)	> 8h	Never	Strict	Meat	NA	Never	Like a sausage but with cracks on its surface	Type 3	No	No	No	None	No	No	None	None	None	None	None	None	None	No
S0187672250	7	Female	A	120	22	NA	Han	Student	Hubei	Wuhan	NA	No	No	Occasional (1-2 times/week)	7-8 h	Never	Strict	Balance	NA	Never	Like a sausage or snake, smooth and soft	Type 4	No	No	No	None	No	No	None	None	None	None	None	None	None	No
SRGA36611	7	Male	NA	140	32	NA	Han	Student	Zhejiang	Wenzhou	NA	No	No	Occasional (1-2 times/week)	6-7 h	Occasional	Relative regular	Meat	NA	Never	Sausage-shaped but lumpy	Type 2	No	No	No	None	No	No	None	None	None	None	None	None	None	No
S0187706928	7	Female	NA	124	25	NA	Han	Student	Hubei	Wuhan	NA	No	No	Often (> 2 times/week)	> 8h	Never	Strict	Balance	NA	Never	Sausage-shaped but lumpy	Type 2	Yes	Yes	No	None	No	No	None	None	None	None	None	None	None	No
S0187700204	7	Male	AB	125	30	NA	Han	Student	Hubei	Wuhan	NA	No	No	Often (> 2 times/week)	> 8h	Never	Strict	Balance	NA	Never	Like a sausage or snake, smooth and soft	Type 4	No	No	No	None	No	No	None	None	None	None	None	None	None	No
S0187689028	7	Female	NA	116	22	NA	Han	Student	Hubei	Wuhan	NA	No	No	Often (> 2 times/week)	> 8h	Never	Strict	Balance	NA	Never	Sausage-shaped but lumpy	Type 2	No	No	No	None	No	No	None	None	None	None	None	None	None	No
S0187699882	7	Male	A	132	32.5	NA	Han	Student	Hubei	Wuhan	3.3	No	No	Often (> 2 times/week)	> 8h	Never	Strict	Meat	NA	Never	Like a sausage or snake, smooth and soft	Type 4	No	No	No	None	No	No	None	None	None	None	None	None	None	No
S0187693522	7	Male	NA	124	28	NA	Han	Student	Hubei	Wuhan	2.5	No	No	Often (> 2 times/week)	> 8h	Never	Strict	Meat	Sweet	Never	Like a sausage or snake, smooth and soft	Type 4	No	No	No	None	No	No	None	None	None	None	None	None	None	No
S0187701545	7	Male	NA	125	27	NA	Han	Student	Hubei	Wuhan	3.2	No	No	Often (> 2 times/week)	> 8h	Never	Strict	Meat	NA	Never	Like a sausage or snake, smooth and soft	Type 4	No	No	No	None	No	No	None	None	None	None	None	None	None	No
S0187693799	7	Male	B	125	26	NA	Han	Student	Hubei	Wuhan	3.6	No	No	Often (> 2 times/week)	> 8h	Never	Strict	Balance	NA	Never	Like a sausage or snake, smooth and soft	Type 4	No	No	No	None	No	No	None	None	None	None	None	None	None	No
S0187697457	7	Female	O	122	28	NA	Han	Student	Hubei	Wuhan	2.3	No	No	Often (> 2 times/week)	> 8h	Never	Relative regular	Meat	NA	Never	Like a sausage but with cracks on its surface	Type 3	No	No	No	None	No	No	None	None	None	None	None	None	None	No
S0187696451	7	Female	NA	125	27	NA	Han	Student	Hubei	Wuhan	3.4	No	No	Often (> 2 times/week)	> 8h	Never	Strict	Vegetables	NA	Never	Like a sausage but with cracks on its surface	Type 3	No	No	No	None	No	No	None	None	None	None	None	None	None	No
S0187697271	7	Male	AB	116	23	NA	Han	Student	Hubei	Wuhan	3.5	No	No	Often (> 2 times/week)	> 8h	Never	Strict	Balance	NA	Never	Like a sausage but with cracks on its surface	Type 3	No	No	No	None	No	No	None	None	None	None	None	None	None	No
S0187718223	7	Female	B	115	22	NA	Han	Student	Hubei	Wuhan	3.5	No	No	Often (> 2 times/week)	> 8h	Never	Strict	Balance	NA	Never	Like a sausage but with cracks on its surface	Type 3	No	No	No	None	No	No	None	None	None	None	None	None	None	No
S0187710563	7	Female	NA	125	35	NA	Han	Student	Hubei	Wuhan	NA	No	No	Often (> 2 times/week)	> 8h	Never	Strict	Balance	NA	Never	Like a sausage or snake, smooth and soft	Type 4	No	No	No	None	No	No	None	None	None	None	None	None	None	No
S0187701197	7	Female	NA	130	30	NA	Han	Student	Hubei	Wuhan	3.2	No	No	Often (> 2 times/week)	> 8h	Never	Strict	Balance	NA	Never	Like a sausage but with cracks on its surface	Type 3	No	No	No	None	No	No	None	None	None	None	None	None	None	No
S0187707156	7	Male	NA	130	28	NA	Han	Student	Hubei	Wuhan	3.2	No	No	Often (> 2 times/week)	> 8h	Never	Strict	Balance	NA	Never	Like a sausage but with cracks on its surface	Type 3	No	No	No	None	No	No	None	None	None	None	None	None	None	No
S0187719045	7	Male	NA	124	26	NA	Han	Student	Hubei	Wuhan	NA	No	No	Often (> 2 times/week)	> 8h	Never	Strict	Balance	NA	Never	Like a sausage or snake, smooth and soft	Type 4	No	No	No	None	No	No	None	None	None	None	None	None	None	No
YD10540	7	Male	NA	120	26	NA	Han	Student	Hubei	Wuhan	NA	No	No	Often (> 2 times/week)	6-7 h	Never	Strict	Balance	NA	Never	Like a sausage or snake, smooth and soft	Type 4	No	No	No	None	No	No	None	None	None	None	None	None	None	No
YD10547	7	Male	NA	125	25	NA	Han	Student	Hubei	Wuhan	NA	No	No	Often (> 2 times/week)	6-7 h	Never	Strict	Balance	NA	Never	Like a sausage or snake, smooth and soft	Type 4	No	No	No	None	No	No	None	None	None	None	None	None	None	No
YD10548	7	Male	NA	122	24	NA	Han	Student	Hubei	Wuhan	NA	No	No	Often (> 2 times/week)	6-7 h	Never	Strict	Balance	NA	Never	Like a sausage or snake, smooth and soft	Type 4	No	No	No	None	No	No	None	None	None	None	None	None	None	No
YD10549	7	Male	NA	128	25	NA	Han	Student	Hubei	Wuhan	NA	No	No	Often (> 2 times/week)	6-7 h	Never	Strict	Balance	NA	Never	Like a sausage or snake, smooth and soft	Type 4	No	No	No	None	No	No	None	None	None	None	None	None	None	No
YD10552	7	Male	NA	124	26	NA	Han	Student	Hubei	Wuhan	NA	No	No	Often (> 2 times/week)	6-7 h	Never	Strict	Balance	NA	Never	Like a sausage or snake, smooth and soft	Type 4	No	No	No	None	No	No	None	None	None	None	None	None	None	No
YD10566	7	Male	NA	125	27	NA	Han	Student	Hubei	Wuhan	NA	No	No	Often (> 2 times/week)	6-7 h	Never	Strict	Balance	NA	Never	Like a sausage or snake, smooth and soft	Type 4	No	No	No	None	No	No	None	None	None	None	None	None	None	No
YD10719	7	Male	NA	129	28	NA	Han	Student	Hubei	Wuhan	NA	No	No	Often (> 2 times/week)	6-7 h	Never	Strict	Balance	NA	Never	Like a sausage or snake, smooth and soft	Type 4	No	No	No	None	No	No	None	None	None	None	None	None	None	No
S0187674242	7	Female	NA	125	23	NA	Han	Student	Hubei	Wuhan	NA	No	No	Often (> 2 times/week)	6-7 h	Never	Strict	Balance	NA	Never	Like a sausage or snake, smooth and soft	Type 4	No	No	No	None	No	No	None	None	None	None	None	None	None	No
S0187701445	7	Male	NA	125	35	NA	Han	Student	Hubei	Wuhan	NA	No	No	Often (> 2 times/week)	6-7 h	Never	Strict	Balance	NA	Never	Like a sausage or snake, smooth and soft	Type 4	No	No	No	None	No	No	None	None	None	None	None	None	None	No
S0187687923	7	Female	NA	135	30	NA	Han	Student	Guangdong	Guangzhou	NA	No	No	Often (> 2 times/week)	> 8h	Never	Strict	NA	Sweet	Never	Soft blobs with clear-cut edges (passed easily)	Type 5	No	No	No	None	No	No	None	None	None	None	None	None	None	No
S0187696305	7	Female	NA	126	30	NA	Han	Student	Hubei	Wuhan	2.6	No	No	Often (> 2 times/week)	> 8h	Never	Relative regular	Balance	NA	Never	Sausage-shaped but lumpy	Type 2	No	No	No	None	No	No	None	None	None	None	None	None	None	No
S0187707158	7	Male	B	121	25	NA	Han	Student	Hubei	Wuhan	3.5	No	No	Often (> 2 times/week)	> 8h	Never	Strict	Balance	NA	Never	Like a sausage or snake, smooth and soft	Type 4	No	No	No	None	No	No	None	None	None	None	None	None	None	No
S0187696480	7	Male	AB	125	25	NA	Han	Student	Hubei	Wuhan	3.6	No	No	Often (> 2 times/week)	> 8h	Never	Strict	Balance	NA	Never	Like a sausage or snake, smooth and soft	Type 4	No	No	No	None	No	No	None	None	None	None	None	None	None	No
S0187695833	7	Male	B	130	26	NA	Han	Student	Hubei	Wuhan	3.5	No	No	Often (> 2 times/week)	> 8h	Never	Strict	Balance	NA	Never	Like a sausage or snake, smooth and soft	Type 4	No	No	No	None	No	No	None	None	None	None	None	None	None	No
S0187696682	7	Male	AB	120	25	NA	Han	Student	Hubei	Wuhan	3.5	No	No	Often (> 2 times/week)	> 8h	Never	Strict	Balance	NA	Never	Like a sausage or snake, smooth and soft	Type 4	No	No	No	None	No	No	None	None	None	None	None	None	None	No
S0187695820	7	Male	AB	130	28	NA	Han	Student	Hubei	Wuhan	3.6	No	No	Often (> 2 times/week)	> 8h	Never	Strict	Balance	NA	Never	Like a sausage or snake, smooth and soft	Type 4	No	No	No	None	No	No	None	None	None	None	None	None	None	No
S0187707976	7	Male	AB	120	24	NA	Han	Student	Hubei	Wuhan	3.6	No	No	Often (> 2 times/week)	> 8h	Never	Strict	Balance	NA	Never	Like a sausage or snake, smooth and soft	Type 4	No	No	No	None	No	No	None	None	None	None	None	None	None	No
S0187705444	7	Male	B	120	25	NA	Han	Student	Hubei	Wuhan	3.5	No	No	Often (> 2 times/week)	> 8h	Never	Strict	Balance	NA	Never	Like a sausage or snake, smooth and soft	Type 4	No	No	No	None	No	No	None	None	None	None	None	None	None	No
S0187695185	7	Female	O	130	28	NA	Han	Student	Hubei	Wuhan	3.5	No	No	Often (> 2 times/week)	> 8h	Never	Strict	Balance	NA	Never	Like a sausage or snake, smooth and soft	Type 4	No	No	No	None	No	No	None	None	None	None	None	None	None	No
S0187699002	7	Male	A	122	35	NA	Han	Student	Hubei	Wuhan	NA	No	No	Often (> 2 times/week)	> 8h	Never	Relative regular	Balance	NA	Never	Like a sausage but with cracks on its surface	Type 3	No	No	No	None	No	No	None	None	None	None	None	None	None	No
S0187695749	7	Male	O	124	25	NA	Han	Student	Hubei	Wuhan	3.2	No	No	Often (> 2 times/week)	> 8h	Never	Strict	Balance	NA	Never	Like a sausage or snake, smooth and soft	Type 4	No	No	No	None	No	No	None	None	None	None	None	None	None	No
S0187695677	7	Female	O	115	24	NA	Han	Student	Hubei	Wuhan	3.2	No	No	Often (> 2 times/week)	> 8h	Never	Strict	Balance	NA	Never	Like a sausage or snake, smooth and soft	Type 4	No	No	No	None	No	No	None	None	None	None	None	None	None	No
S0187672140	7	Male	NA	127	26	NA	Han	Student	Hubei	Wuhan	NA	No	No	Often (> 2 times/week)	7-8 h	Never	Relative regular	Balance	NA	Never	Like a sausage but with cracks on its surface	Type 3	No	No	No	None	No	No	None	None	None	None	None	None	None	No
S0187713009	8	Female	A	130	29	NA	Han	Student	Hubei	Wuhan	3	No	No	Occasional (1-2 times/week)	> 8h	Never	Relative regular	Balance	NA	Never	Like a sausage or snake, smooth and soft	Type 4	No	No	No	None	No	No	None	None	None	None	None	None	None	No
S0187699673	8	Female	NA	115	24	NA	Han	Student	Hubei	Wuhan	3.5	No	No	Occasional (1-2 times/week)	> 8h	Never	Strict	Balance	NA	Never	Like a sausage but with cracks on its surface	Type 3	No	No	No	None	No	No	None	None	None	None	None	None	None	No
S0187720170	8	Male	NA	120	35	NA	Han	Student	Hubei	Wuhan	3.9	No	No	Occasional (1-2 times/week)	> 8h	Never	Strict	Balance	NA	Never	Like a sausage but with cracks on its surface	Type 3	No	No	No	None	No	No	None	None	None	None	None	None	None	No
S0187674370	8	Male	NA	115	24	NA	Han	Student	Hubei	Wuhan	3.4	No	No	Often (> 2 times/week)	> 8h	Occasional	Relative regular	Balance	NA	Never	Like a sausage or snake, smooth and soft	Type 4	No	No	No	None	No	No	None	None	None	None	None	None	None	No
S0187718814	8	Male	B	130	26	NA	Han	Student	Hubei	Wuhan	NA	No	No	Often (> 2 times/week)	> 8h	Occasional	Strict	Balance	NA	Never	Like a sausage or snake, smooth and soft	Type 4	No	No	Yes	None	No	No	None	None	None	None	None	None	None	No
S0187710966	8	Female	NA	135	33	NA	Han	Student	Hubei	Wuhan	NA	No	No	Often (> 2 times/week)	> 8h	Never	Strict	NA	Sweet	Never	Like a sausage or snake, smooth and soft	Type 4	No	No	No	None	No	No	None	None	None	None	None	None	None	No
S0187696530	8	Male	O	138	32	NA	Han	Student	Hubei	Wuhan	3.6	No	No	Often (> 2 times/week)	> 8h	Never	Strict	Balance	NA	Never	Like a sausage but with cracks on its surface	Type 3	No	No	No	None	No	No	None	None	None	None	None	None	None	No
S0187711399	8	Female	NA	140	32	NA	Han	Student	Hubei	Wuhan	NA	No	No	Often (> 2 times/week)	7-8 h	Never	Strict	Balance	NA	Never	Separate hard lumps, like nuts (hard to pass)	Type 1	No	No	No	None	No	No	None	None	None	None	None	None	None	No
S0187710997	8	Male	NA	140	33	NA	Han	Student	Hubei	Wuhan	3.4	No	No	Often (> 2 times/week)	> 8h	Never	Strict	Meat	NA	Never	Like a sausage or snake, smooth and soft	Type 4	No	No	No	None	No	No	None	None	None	None	None	None	None	No
S0187706720	8	Male	O	126	28	NA	Han	Student	Hubei	Wuhan	NA	No	No	Often (> 2 times/week)	> 8h	Never	Strict	Balance	NA	Never	Like a sausage or snake, smooth and soft	Type 4	No	No	No	None	No	No	None	None	None	None	None	None	None	No
S0187696095	8	Female	O	128	29	NA	Han	Student	Hubei	Wuhan	3.5	No	No	Often (> 2 times/week)	> 8h	Never	Strict	Balance	NA	Never	Like a sausage or snake, smooth and soft	Type 4	No	No	No	None	No	No	None	None	None	None	None	None	None	No
S0187674402	8	Male	NA	126	29	NA	Han	Student	Hubei	Xiangyang	3.7	No	No	Often (> 2 times/week)	> 8h	Never	Strict	Meat	NA	Never	Like a sausage or snake, smooth and soft	Type 4	Yes	No	No	None	No	No	None	None	None	None	None	None	None	No
YD10531	8	Male	NA	120	23	NA	Han	Student	Hubei	Wuhan	NA	No	No	Often (> 2 times/week)	6-7 h	Never	Strict	Balance	NA	Never	Like a sausage or snake, smooth and soft	Type 4	No	No	No	None	No	No	None	None	None	None	None	None	None	No
YD10532	8	Male	NA	122	25	NA	Han	Student	Hubei	Wuhan	NA	No	No	Often (> 2 times/week)	6-7 h	Never	Strict	Balance	NA	Never	Like a sausage or snake, smooth and soft	Type 4	No	No	No	None	No	No	None	None	None	None	None	None	None	No
YD10535	8	Male	NA	127	28	NA	Han	Student	Hubei	Wuhan	NA	No	No	Often (> 2 times/week)	6-7 h	Never	Strict	Balance	NA	Never	Like a sausage or snake, smooth and soft	Type 4	No	No	No	None	No	No	None	None	None	None	None	None	None	No
YD10555	8	Male	NA	120	24	NA	Han	Student	Hubei	Wuhan	NA	No	No	Often (> 2 times/week)	6-7 h	Never	Strict	Balance	NA	Never	Like a sausage or snake, smooth and soft	Type 4	No	No	No	None	No	No	None	None	None	None	None	None	None	No
YD10603	8	Female	NA	125	28	NA	Han	Student	Hubei	Wuhan	NA	No	No	Often (> 2 times/week)	6-7 h	Never	Strict	Balance	NA	Never	Like a sausage or snake, smooth and soft	Type 4	No	No	No	None	No	No	None	None	None	None	None	None	None	No
YD10646	8	Male	NA	127	26	NA	Han	Student	Hubei	Wuhan	NA	No	No	Often (> 2 times/week)	6-7 h	Never	Strict	Balance	NA	Never	Like a sausage or snake, smooth and soft	Type 4	No	No	No	None	No	No	None	None	None	None	None	None	None	No
S0187718717	8	NA	NA	120	24	NA	Han	Student	Hubei	Wuhan	NA	No	No	Often (> 2 times/week)	6-7 h	Never	Strict	Balance	NA	Never	Like a sausage or snake, smooth and soft	Type 4	No	No	No	None	No	No	None	None	None	None	None	None	None	No
S0187695676	8	Female	NA	123	30	NA	Han	Student	Hubei	Wuhan	NA	No	No	Often (> 2 times/week)	6-7 h	Never	Strict	Balance	NA	Never	Like a sausage or snake, smooth and soft	Type 4	No	No	No	None	No	No	None	None	None	None	None	None	None	No
S0187707793	8	Male	NA	130	33	NA	Han	Student	Henan	Xinyang	NA	No	No	Seldom (< 1 time/week)	> 8h	Never	Strict	Meat	NA	Never	Like a sausage or snake, smooth and soft	Type 4	No	No	No	None	No	No	None	None	None	None	None	None	None	No
S0187699449	8	Male	AB	130	28	NA	Han	Student	Hubei	Wuhan	3.6	No	No	Often (> 2 times/week)	> 8h	Never	Strict	Balance	NA	Never	Like a sausage or snake, smooth and soft	Type 4	No	No	No	None	No	No	None	None	None	None	None	None	None	No
S0187701215	8	Male	B	120	24	NA	Han	Student	Hubei	Wuhan	3.6	No	No	Often (> 2 times/week)	> 8h	Never	Strict	Balance	NA	Never	Like a sausage or snake, smooth and soft	Type 4	No	No	No	None	No	No	None	None	None	None	None	None	None	No
S0187695714	8	Male	B	125	27	NA	Han	Student	Hubei	Wuhan	3.5	No	No	Often (> 2 times/week)	> 8h	Never	Strict	Balance	NA	Never	Like a sausage or snake, smooth and soft	Type 4	No	No	No	None	No	No	None	None	None	None	None	None	None	No
S0187710582	8	Male	AB	130	26	NA	Han	Student	Hubei	Wuhan	3.6	No	No	Often (> 2 times/week)	> 8h	Never	Strict	Balance	NA	Never	Like a sausage but with cracks on its surface	Type 3	No	No	No	None	No	No	None	None	None	None	None	None	None	No
S0187674264	8	Male	NA	132	33	NA	Han	Student	Hubei	Wuhan	NA	No	No	Often (> 2 times/week)	> 8h	Never	Strict	Vegetables	NA	Never	Like a sausage but with cracks on its surface	Type 3	No	No	No	None	No	No	None	None	None	None	None	None	None	No
S0187711403	8	Male	O	120	22	NA	Han	Student	Hubei	Wuhan	NA	No	No	Often (> 2 times/week)	> 8h	Never	Strict	Balance	NA	Never	Like a sausage or snake, smooth and soft	Type 4	No	No	No	None	No	No	None	None	None	None	None	None	None	No
S0187701484	8	Female	O	132	27	NA	Han	Student	Hubei	Wuhan	3.4	No	No	Often (> 2 times/week)	> 8h	Never	Strict	Balance	NA	Never	Like a sausage or snake, smooth and soft	Type 4	No	No	No	None	No	No	None	None	None	None	None	None	None	No
S0187695941	8	Male	O	132	27	NA	Han	Student	Hubei	Wuhan	3.6	No	No	Often (> 2 times/week)	> 8h	Never	Strict	Balance	NA	Never	Like a sausage or snake, smooth and soft	Type 4	No	No	No	None	No	No	None	None	None	None	None	None	None	No
S0187717706	9	Male	B	145	35	NA	Mongolian	Student	Beijing	Beijing	3.7	No	No	Occasional (1-2 times/week)	> 8h	Never	Strict	Meat	NA	Never	Like a sausage or snake, smooth and soft	Type 4	No	No	No	None	No	No	None	None	None	None	None	None	None	No
S0187701607	9	Female	O	116	23	NA	Han	Student	Hubei	Wuhan	3	No	No	Occasional (1-2 times/week)	> 8h	Occasional	Relative regular	Balance	NA	Never	Like a sausage or snake, smooth and soft	Type 4	No	No	No	None	No	No	None	None	None	None	None	None	None	No
S0187713008	9	Male	NA	145	50	NA	Han	Student	Hubei	Wuhan	NA	No	No	Occasional (1-2 times/week)	> 8h	Never	Relative regular	Meat	NA	Never	Like a sausage but with cracks on its surface	Type 3	No	No	No	None	No	No	None	None	None	None	None	None	None	No
S0187673890	9	Female	NA	135	35	NA	Han	Student	Hubei	Wuhan	NA	No	No	Occasional (1-2 times/week)	7-8 h	Never	Strict	NA	Sweet	Never	Separate hard lumps, like nuts (hard to pass)	Type 1	No	No	No	None	No	No	None	None	None	None	None	None	None	No
S0187707131	9	Female	AB	130	32	NA	Han	Student	Hubei	Wuhan	3.6	No	No	Often (> 2 times/week)	> 8h	Never	Strict	Balance	NA	Never	Like a sausage but with cracks on its surface	Type 3	No	No	No	None	No	No	None	None	None	None	None	None	None	No
S0187672690	9	Male	NA	135	33	NA	Han	Student	Hubei	Wuhan	NA	No	No	Often (> 2 times/week)	7-8 h	Never	Strict	Meat	NA	Never	Like a sausage or snake, smooth and soft	Type 4	Yes	No	No	None	No	No	None	None	None	None	None	None	None	No
S0187672292	9	Male	NA	140	36	NA	Han	Student	Hubei	Wuhan	NA	No	No	Often (> 2 times/week)	7-8 h	Never	Strict	Balance	NA	Never	Like a sausage or snake, smooth and soft	Type 4	No	No	No	None	No	No	None	None	None	None	None	None	None	No
S0187701439	9	Female	NA	130	33	NA	Han	Student	Hubei	Wuhan	2.4	No	No	Often (> 2 times/week)	> 8h	Often	Strict	Balance	NA	Never	Like a sausage but with cracks on its surface	Type 3	No	No	No	None	No	No	None	None	None	None	None	None	None	No
S0187697056	9	Male	NA	128	30	NA	Han	Student	Hubei	Wuhan	3.7	No	No	Often (> 2 times/week)	> 8h	Never	Strict	Meat	NA	Never	Like a sausage but with cracks on its surface	Type 3	No	No	No	None	No	No	None	None	None	None	None	None	None	No
S0187697730	9	Male	NA	134	36	NA	Han	Student	Hubei	Wuhan	3.2	No	No	Often (> 2 times/week)	> 8h	Never	Strict	Meat	NA	Never	Like a sausage but with cracks on its surface	Type 3	No	No	No	None	No	No	None	None	None	None	None	None	None	No
S0187715069	9	Female	AB	138	36	NA	Han	Student	Hubei	Wuhan	3.4	No	No	Often (> 2 times/week)	> 8h	Never	Strict	NA	Sweet	Never	Soft blobs with clear-cut edges (passed easily)	Type 5	No	No	No	None	No	No	None	None	None	None	None	None	None	No
YD10539	9	Male	NA	124	27	NA	Han	Student	Hubei	Wuhan	NA	No	No	Often (> 2 times/week)	6-7 h	Never	Strict	Balance	NA	Never	Like a sausage or snake, smooth and soft	Type 4	No	No	No	None	No	No	None	None	None	None	None	None	None	No
YD10569	9	Male	NA	135	33	NA	Han	Student	Hubei	Wuhan	NA	No	No	Often (> 2 times/week)	6-7 h	Never	Strict	Balance	NA	Never	Like a sausage or snake, smooth and soft	Type 4	No	No	No	None	No	No	None	None	None	None	None	None	None	No
S0187706952	9	Female	NA	137	36	NA	Han	Student	Jilin	Changchun	NA	No	No	Often (> 2 times/week)	> 8h	Never	Strict	NA	Sweet	Never	Like a sausage but with cracks on its surface	Type 3	No	No	No	None	No	No	None	None	None	None	None	None	None	No
S0187715000	9	Female	NA	136	33	NA	Han	Student	Hubei	Wuhan	NA	No	No	Seldom (< 1 time/week)	> 8h	Occasional	Irregular	Balance	NA	Never	Soft blobs with clear-cut edges (passed easily)	Type 5	No	No	No	None	No	No	None	None	None	None	None	None	None	No
S019935089	9	Male	b	138	34	NA	Han	Student	Shandong	Tai'an	NA	No	No	Seldom (< 1 time/week)	> 8h	Never	Strict	Balance	NA	Never	Like a sausage or snake, smooth and soft	Type 4	No	No	No	None	No	No	None	None	None	None	None	None	None	No
S0187695818	9	Female	O	142	35	NA	Han	Student	Hubei	Wuhan	2.9	No	No	Often (> 2 times/week)	> 8h	Never	Strict	Meat	Sweet	Never	Sausage-shaped but lumpy	Type 2	No	No	No	None	No	No	None	None	None	None	None	None	None	No
S0187697615	9	Female	AB	130	33	NA	Han	Student	Hubei	Wuhan	3.6	No	No	Often (> 2 times/week)	> 8h	Never	Strict	Balance	NA	Never	Like a sausage or snake, smooth and soft	Type 4	No	No	No	None	No	No	None	None	None	None	None	None	None	No
S0187696135	9	Female	AB	130	32	NA	Han	Student	Hubei	Wuhan	3.5	No	No	Often (> 2 times/week)	> 8h	Never	Strict	Balance	NA	Never	Like a sausage but with cracks on its surface	Type 3	No	No	No	None	No	No	None	None	None	None	None	None	None	No
S01669042	9	Female	NA	141	33	NA	Han	Student	Beijing	Beijing	NA	No	No	Often (> 2 times/week)	7-8 h	Never	Relative regular	Balance	NA	Never	Like a sausage or snake, smooth and soft	Type 4	No	No	No	None	No	No	None	None	None	None	None	None	None	No
S0187696733	9	Male	NA	142	35	NA	Han	Student	Hubei	Jingzhou	NA	No	No	Often (> 2 times/week)	> 8h	Never	Strict	Balance	NA	Never	Like a sausage or snake, smooth and soft	Type 4	No	No	No	None	No	No	None	None	None	None	None	None	None	No
S0187696432	10	Male	NA	142	38	NA	Han	Student	Hubei	Wuhan	NA	No	No	Occasional (1-2 times/week)	7-8 h	Never	Strict	Balance	NA	Never	Like a sausage or snake, smooth and soft	Type 4	No	Yes	No	None	No	No	None	None	None	None	None	None	None	No
S0187710657	10	Male	NA	140	40	NA	Han	Student	Hubei	Wuhan	NA	No	No	Occasional (1-2 times/week)	7-8 h	Occasional	Relative regular	Meat	NA	Never	Like a sausage or snake, smooth and soft	Type 4	Yes	Yes	No	None	No	No	None	None	None	None	None	None	None	No
S0187705115	10	Female	NA	137	40	NA	Han	Student	Hubei	Wuhan	2.7	No	No	Occasional (1-2 times/week)	> 8h	Never	Strict	Balance	NA	Never	Like a sausage or snake, smooth and soft	Type 4	No	No	No	None	No	No	None	None	None	None	None	None	None	No
S0187717074	10	Male	NA	142	42	NA	Han	Student	Anhui	Huainan	3.6	No	No	Often (> 2 times/week)	> 8h	Never	Strict	Meat	Sweet	Occasional	Like a sausage or snake, smooth and soft	Type 4	Yes	No	Yes	None	No	No	None	None	None	None	None	None	None	No
S0187697082	10	Female	NA	139	41	NA	Han	Student	Hubei	Huanggang	NA	No	No	Often (> 2 times/week)	7-8 h	Occasional	Strict	Meat	Sweet	Never	Sausage-shaped but lumpy	Type 2	No	No	No	None	No	No	None	None	None	None	None	None	None	No
S0187713474	10	Female	B	137	39	NA	Han	Student	Hubei	Wuhan	3.5	No	No	Often (> 2 times/week)	> 8h	Never	Strict	Balance	NA	Never	Sausage-shaped but lumpy	Type 2	No	No	No	None	No	No	None	None	None	None	None	None	None	No
S0187701446	10	Female	O	145	43	NA	Han	Student	Hubei	Wuhan	3.3	No	No	Often (> 2 times/week)	> 8h	Never	Strict	Meat	NA	Never	Fluffy pieces with ragged edges, a mushy stool	Type 6	Yes	No	No	None	No	No	None	None	None	None	None	None	None	No
S0187695862	10	Female	AB	145	40	NA	Han	Student	Hubei	Wuhan	3.5	No	No	Often (> 2 times/week)	> 8h	Never	Strict	Balance	NA	Never	Like a sausage or snake, smooth and soft	Type 4	No	No	No	None	No	No	None	None	None	None	None	None	None	No
S0187714746	10	Male	B	145	42	NA	Han	Student	Hubei	Wuhan	4	No	No	Often (> 2 times/week)	> 8h	Never	Strict	Balance	NA	Never	Like a sausage but with cracks on its surface	Type 3	No	No	No	None	No	No	None	None	None	None	None	None	None	No
S0187719982	10	Male	O	147	40	NA	Han	Student	Hubei	Wuhan	NA	No	No	Often (> 2 times/week)	> 8h	Never	Strict	Balance	NA	Never	Like a sausage or snake, smooth and soft	Type 4	No	No	No	None	No	No	None	None	None	None	None	None	None	No
S0187714423	10	Male	B	152	44	NA	Han	Student	Hubei	Wuhan	4.3	No	No	Often (> 2 times/week)	7-8 h	Never	Strict	Balance	NA	Never	Like a sausage or snake, smooth and soft	Type 4	No	No	No	None	No	No	None	None	None	None	None	None	None	No
S0187707185	10	Male	O	136	40	NA	Han	Student	Hubei	Wuhan	3.6	No	No	Often (> 2 times/week)	> 8h	Never	Strict	Balance	NA	Never	Like a sausage or snake, smooth and soft	Type 4	No	No	No	None	No	No	None	None	None	None	None	None	None	No
S0187706709	10	Male	O	133	40	NA	Han	Student	Hubei	Wuhan	NA	No	No	Often (> 2 times/week)	> 8h	Never	Strict	Balance	NA	Never	Like a sausage or snake, smooth and soft	Type 4	No	No	No	None	No	No	None	None	None	None	None	None	None	No
S0187713316	10	Female	O	143	38	NA	Han	Student	Hubei	Wuhan	NA	No	No	Often (> 2 times/week)	> 8h	Never	Strict	Vegetables	NA	Never	Like a sausage but with cracks on its surface	Type 3	Yes	Yes	No	None	No	No	None	None	None	None	None	None	None	No
S0187714824	10	Female	NA	143	37.5	NA	Han	Student	Hubei	Wuhan	NA	No	No	Often (> 2 times/week)	6-7 h	Never	Strict	Balance	NA	Never	Like a sausage or snake, smooth and soft	Type 4	No	No	No	None	No	No	None	None	None	None	None	None	None	No
S0187672710	10	Male	NA	136	39.5	NA	Han	Student	Hubei	Wuhan	NA	No	No	Often (> 2 times/week)	6-7 h	Never	Strict	Balance	NA	Never	Like a sausage or snake, smooth and soft	Type 4	No	No	No	None	No	No	None	None	None	None	None	None	None	No
S0187701705	10	Female	NA	133	39.5	NA	Han	Student	Hubei	Wuhan	NA	No	No	Often (> 2 times/week)	6-7 h	Never	Strict	Balance	NA	Never	Like a sausage or snake, smooth and soft	Type 4	No	No	No	None	No	No	None	None	None	None	None	None	None	No
S0187698044	10	Male	B	137	36	NA	Han	Student	Shandong	Jinan	3.4	No	No	Often (> 2 times/week)	> 8h	Never	Strict	Vegetables	Sweet	Never	Like a sausage or snake, smooth and soft	Type 4	No	No	No	None	No	No	None	None	None	None	None	None	None	No
S0187714935	10	Female	AB	145	39	NA	Han	Student	Hubei	Wuhan	NA	No	No	Often (> 2 times/week)	> 8h	Never	Strict	Balance	NA	Never	Like a sausage or snake, smooth and soft	Type 4	No	No	No	None	No	No	None	None	None	None	None	None	None	No
S0187697369	10	Female	B	142	36.5	NA	Han	Student	Hubei	Wuhan	3.5	No	No	Often (> 2 times/week)	> 8h	Never	Strict	Balance	NA	Never	Like a sausage or snake, smooth and soft	Type 4	No	No	No	None	No	No	None	None	None	None	None	None	None	No
S0187695744	10	Male	A	143	40	NA	Han	Student	Hubei	Wuhan	3.6	No	No	Often (> 2 times/week)	> 8h	Never	Strict	Balance	NA	Never	Like a sausage or snake, smooth and soft	Type 4	No	No	No	None	No	No	None	None	None	None	None	None	None	No
S0187713199	10	Male	B	147	38.5	NA	Han	Student	Hubei	Wuhan	3.5	No	No	Often (> 2 times/week)	> 8h	Never	Strict	Balance	NA	Never	Like a sausage or snake, smooth and soft	Type 4	No	No	No	None	No	No	None	None	None	None	None	None	None	No
S0187695839	10	Male	A	143	38	NA	Han	Student	Hubei	Wuhan	3.6	No	No	Often (> 2 times/week)	> 8h	Never	Strict	Balance	NA	Never	Like a sausage or snake, smooth and soft	Type 4	No	No	No	None	No	No	None	None	None	None	None	None	None	No
S0187696783	10	Male	O	120	40	NA	Han	Student	Hubei	Wuhan	3.6	No	No	Often (> 2 times/week)	> 8h	Never	Strict	Balance	NA	Never	Like a sausage or snake, smooth and soft	Type 4	No	No	No	None	No	No	None	None	None	None	None	None	None	No
S0187707490	10	Female	AB	142	42	NA	Han	Student	Hubei	Wuhan	3.6	No	No	Often (> 2 times/week)	> 8h	Never	Strict	Balance	NA	Never	Like a sausage or snake, smooth and soft	Type 4	No	No	No	None	No	No	None	None	None	None	None	None	None	No
S0187696337	10	Male	AB	140	40	NA	Han	Student	Hubei	Wuhan	3.5	No	No	Often (> 2 times/week)	> 8h	Never	Strict	Balance	NA	Never	Like a sausage or snake, smooth and soft	Type 4	No	No	No	None	No	No	None	None	None	None	None	None	None	No
S0187697522	10	Female	AB	152	40	NA	Han	Student	Hubei	Wuhan	3.4	No	No	Often (> 2 times/week)	> 8h	Never	Strict	Balance	NA	Never	Like a sausage or snake, smooth and soft	Type 4	No	No	No	None	No	No	None	None	None	None	None	None	None	No
S0187696656	10	Male	B	142	41.5	NA	Han	Student	Hubei	Wuhan	3.5	No	No	Often (> 2 times/week)	> 8h	Never	Relative regular	Balance	NA	Never	Like a sausage or snake, smooth and soft	Type 4	No	No	No	None	No	No	None	None	None	None	None	None	None	No
S0187706810	10	Female	O	132	40	NA	Han	Student	Hubei	Wuhan	3.5	No	No	Often (> 2 times/week)	> 8h	Never	Strict	Balance	NA	Never	Like a sausage or snake, smooth and soft	Type 4	No	No	No	None	No	No	None	None	None	None	None	None	None	No
S01669044	10	Male	NA	140	42.5	NA	Han	Student	Beijing	Beijing	NA	No	No	Often (> 2 times/week)	7-8 h	Never	Relative regular	Balance	NA	Never	Like a sausage or snake, smooth and soft	Type 4	No	No	No	None	No	No	None	None	None	None	None	None	None	No
S0187698168	10	Female	NA	145	40	NA	Han	Student	NA	NA	NA	No	No	Seldom (< 1 time/week)	7-8 h	Never	Strict	Meat	NA	Never	Sausage-shaped but lumpy	Type 2	No	No	No	None	No	No	None	None	None	None	None	None	None	No
S0187697384	11	Male	AB	147	40	NA	Han	Student	Hubei	Wuhan	3.4	No	No	Occasional (1-2 times/week)	7-8 h	Never	Relative regular	Balance	NA	Never	Like a sausage but with cracks on its surface	Type 3	No	No	No	None	No	No	None	None	None	None	None	None	None	No
S0187673085	11	Male	A	147	39	NA	Han	Student	Hubei	Wuhan	3	No	No	Occasional (1-2 times/week)	> 8h	Never	Strict	Balance	NA	Never	Like a sausage but with cracks on its surface	Type 3	No	No	No	None	No	No	None	None	None	None	None	None	None	No
S0187713388	11	Male	A	145	39	NA	Han	Student	Hubei	Wuhan	3.9	No	No	Occasional (1-2 times/week)	> 8h	Never	Strict	Meat	NA	Never	Like a sausage but with cracks on its surface	Type 3	No	No	No	None	No	No	None	None	None	None	None	None	None	No
S0187693936	11	Male	A	155	53	NA	Han	Student	Liaoning	Shenyang	NA	No	No	Occasional (1-2 times/week)	> 8h	Occasional	Strict	Meat	NA	Never	Like a sausage or snake, smooth and soft	Type 4	No	No	No	None	No	No	None	None	None	None	None	None	None	No
S0187712866	11	Female	NA	147	41	NA	Han	Student	Hubei	Wuhan	3.4	No	No	Often (> 2 times/week)	> 8h	Never	Strict	Balance	NA	Never	Like a sausage or snake, smooth and soft	Type 4	No	No	No	None	No	No	None	None	None	None	None	None	None	No
S0187693719	11	Female	NA	150	48	NA	Han	Student	Hubei	Wuhan	NA	No	No	Often (> 2 times/week)	> 8h	Never	Relative regular	Balance	NA	Never	Like a sausage or snake, smooth and soft	Type 4	No	No	No	None	No	No	None	None	None	None	None	None	None	No
S0187692659	11	Female	AB	156	52	NA	Han	Student	Hubei	Wuhan	3.5	No	No	Often (> 2 times/week)	> 8h	Never	Strict	Balance	NA	Never	Like a sausage or snake, smooth and soft	Type 4	No	No	No	None	No	No	None	None	None	None	None	None	None	No
S0187700198	11	Female	AB	149	43	NA	Han	Student	Hubei	Wuhan	3.5	No	No	Often (> 2 times/week)	> 8h	Never	Strict	Balance	NA	Never	Like a sausage but with cracks on its surface	Type 3	No	No	No	None	No	No	None	None	None	None	None	None	None	No
S0187713690	11	Female	NA	165	57	NA	Han	Student	Hubei	Wuhan	NA	No	No	Often (> 2 times/week)	> 8h	Never	Strict	Balance	NA	Never	Like a sausage or snake, smooth and soft	Type 4	No	No	No	None	No	No	None	None	None	None	None	None	None	No
S0187714826	11	Male	NA	170	50	NA	Han	Student	Hubei	Wuhan	NA	No	No	Often (> 2 times/week)	> 8h	Never	Strict	Meat	NA	Never	Like a sausage or snake, smooth and soft	Type 4	No	No	No	None	No	No	None	None	None	None	None	None	None	No
S0187712943	11	Male	NA	147	42	NA	Han	Student	Hubei	Wuhan	NA	No	No	Often (> 2 times/week)	> 8h	Never	Strict	Balance	NA	Never	Like a sausage or snake, smooth and soft	Type 4	No	No	No	None	No	No	None	None	None	None	None	None	None	No
S0187673779	11	Female	NA	138	50	NA	Han	Student	Hubei	Wuhan	NA	No	No	Often (> 2 times/week)	7-8 h	Occasional	Relative regular	Vegetables	Sweet	Never	Sausage-shaped but lumpy	Type 2	No	No	No	None	No	No	None	None	None	None	None	None	None	No
S0187719698	11	Female	NA	152	52	NA	Han	Student	Hubei	Wuhan	NA	No	No	Often (> 2 times/week)	7-8 h	Never	Strict	Balance	NA	Never	Like a sausage or snake, smooth and soft	Type 4	No	Yes	No	None	No	No	None	None	None	None	None	None	None	No
S0187715011	11	Male	O	147	46	NA	Han	Student	Hubei	Wuhan	NA	No	No	Often (> 2 times/week)	> 8h	Never	Strict	Balance	NA	Never	Like a sausage or snake, smooth and soft	Type 4	No	No	No	None	No	No	None	None	None	None	None	None	None	No
S0187698517	11	Male	AB	146	43	NA	Han	Student	Hubei	Wuhan	3.2	No	No	Often (> 2 times/week)	> 8h	Never	Strict	Meat	NA	Never	Like a sausage but with cracks on its surface	Type 3	No	No	No	None	No	No	None	None	None	None	None	None	None	No
YD10570	11	Female	NA	151	41	NA	Han	Student	Hubei	Wuhan	NA	No	No	Often (> 2 times/week)	6-7 h	Never	Strict	Balance	NA	Never	Like a sausage or snake, smooth and soft	Type 4	No	No	No	None	No	No	None	None	None	None	None	None	None	No
S0187695872	11	Female	NA	140	36	NA	Han	Student	Hubei	Wuhan	NA	No	No	Often (> 2 times/week)	6-7 h	Never	Strict	Balance	NA	Never	Like a sausage or snake, smooth and soft	Type 4	No	No	No	None	No	No	None	None	None	None	None	None	None	No
S0187707055	11	Female	NA	130	39	NA	Han	Student	Hubei	Wuhan	NA	No	No	Often (> 2 times/week)	6-7 h	Never	Strict	Balance	NA	Never	Like a sausage or snake, smooth and soft	Type 4	No	No	No	None	No	No	None	None	None	None	None	None	None	No
S0187707146	11	Male	AB	130	47.5	NA	Han	Student	Hubei	Wuhan	3.8	No	No	Often (> 2 times/week)	> 8h	Never	Strict	Balance	NA	Never	Like a sausage or snake, smooth and soft	Type 4	No	No	No	None	No	No	None	None	None	None	None	None	None	No
S0187713467	11	Female	B	155	48	NA	Han	Student	Hubei	Wuhan	3.6	No	No	Often (> 2 times/week)	> 8h	Never	Strict	Balance	NA	Never	Like a sausage or snake, smooth and soft	Type 4	No	No	No	None	No	No	None	None	None	None	None	None	None	No
S0187701107	11	Male	A	160	50	NA	Han	Student	Hubei	Wuhan	3.3	No	No	Often (> 2 times/week)	> 8h	Never	Strict	Balance	NA	Never	Like a sausage or snake, smooth and soft	Type 4	No	No	No	None	No	No	None	None	None	None	None	None	None	No
S0187700212	11	Female	A	155	45	NA	Han	Student	Hubei	Wuhan	3.4	No	No	Often (> 2 times/week)	> 8h	Never	Strict	Balance	NA	Never	Like a sausage or snake, smooth and soft	Type 4	No	No	No	None	No	No	None	None	None	None	None	None	None	No
S0187696121	11	Female	A	110	26	NA	Han	Student	Hubei	Wuhan	3.7	No	No	Often (> 2 times/week)	> 8h	Never	Strict	Balance	NA	Never	Like a sausage or snake, smooth and soft	Type 4	No	No	No	None	No	No	None	None	None	None	None	None	None	No
S0187707084	11	Male	A	149	46	NA	Han	Student	Hubei	Wuhan	3.7	No	No	Often (> 2 times/week)	> 8h	Never	Strict	Balance	NA	Never	Like a sausage or snake, smooth and soft	Type 4	No	No	No	None	No	No	None	None	None	None	None	None	None	No
S0187706930	11	Male	B	145	50	NA	Han	Student	Hubei	Wuhan	3.6	No	No	Often (> 2 times/week)	> 8h	Never	Strict	Balance	NA	Never	Like a sausage or snake, smooth and soft	Type 4	No	No	No	None	No	No	None	None	None	None	None	None	None	No
S0187696137	11	Male	B	140	41	NA	Han	Student	Hubei	Wuhan	3.7	No	No	Often (> 2 times/week)	> 8h	Never	Strict	Balance	NA	Never	Like a sausage but with cracks on its surface	Type 3	No	No	No	None	No	No	None	None	None	None	None	None	None	No
S0187708275	11	Female	NA	134.5	36	NA	Han	Student	Shandong	Linyi	NA	No	No	Often (> 2 times/week)	> 8h	Never	Strict	Balance	Sweet	Never	Soft blobs with clear-cut edges (passed easily)	Type 5	No	No	No	None	No	No	None	None	None	None	None	None	None	No
S0187701983	11	Male	NA	147	40	NA	Han	Student	Hubei	Jingzhou	NA	No	No	Often (> 2 times/week)	7-8 h	Never	Strict	Balance	NA	Never	Soft blobs with clear-cut edges (passed easily)	Type 5	No	No	No	None	No	No	None	None	None	None	None	None	None	No
S0187711187	12	Male	NA	162	52	NA	Han	Student	Hubei	Wuhan	NA	No	No	Occasional (1-2 times/week)	> 8h	Never	Strict	Balance	NA	Never	Like a sausage but with cracks on its surface	Type 3	No	No	No	None	No	No	None	None	None	None	None	None	None	No
S0187718698	12	Male	NA	156	49	NA	Han	Student	Hubei	Wuhan	NA	No	No	Occasional (1-2 times/week)	> 8h	Occasional	Strict	Meat	Sweet	Occasional	Like a sausage or snake, smooth and soft	Type 4	No	No	No	None	No	No	None	None	None	None	None	None	None	No
S0187706089	12	Female	O	164	50	NA	Han	Student	Hubei	Shiyan	1.3	No	No	Often (> 2 times/week)	> 8h	Never	Relative regular	Meat	NA	Never	Like a sausage or snake, smooth and soft	Type 4	Yes	Yes	Yes	None	No	No	None	None	None	None	None	None	None	No
S0187718150	12	Male	AB	155	43.5	NA	Han	Student	Hubei	Wuhan	3.5	No	No	Often (> 2 times/week)	> 8h	Never	Strict	Balance	NA	Never	Like a sausage but with cracks on its surface	Type 3	No	No	No	None	No	No	None	None	None	None	None	None	None	No
S0187717407	12	Female	AB	165	55	NA	Han	Student	Hubei	Wuhan	3.6	No	No	Often (> 2 times/week)	> 8h	Never	Strict	Balance	NA	Never	Like a sausage but with cracks on its surface	Type 3	No	No	No	None	No	No	None	None	None	None	None	None	None	No
YD10653	12	Male	NA	143	43	NA	Han	Student	Hubei	Wuhan	NA	No	No	Often (> 2 times/week)	6-7 h	Never	Strict	Balance	NA	Never	Like a sausage or snake, smooth and soft	Type 4	No	No	No	None	No	No	None	None	None	None	None	None	None	No
S0187713175	12	Female	NA	164	50	NA	Han	Student	Hubei	Wuhan	NA	No	No	Often (> 2 times/week)	6-7 h	Never	Strict	Balance	NA	Never	Like a sausage or snake, smooth and soft	Type 4	No	No	No	None	No	No	None	None	None	None	None	None	None	No
S0187687729	12	Male	NA	143	39	NA	Han	Student	Hubei	Wuhan	NA	No	No	Often (> 2 times/week)	6-7 h	Never	Strict	Balance	NA	Never	Like a sausage or snake, smooth and soft	Type 4	No	No	No	None	No	No	None	None	None	None	None	None	None	No
S0187697210	12	Female	B	153	40	NA	Han	Student	Hubei	Wuhan	3.6	No	No	Often (> 2 times/week)	> 8h	Never	Strict	Balance	NA	Never	Like a sausage or snake, smooth and soft	Type 4	No	No	No	None	No	No	None	None	None	None	None	None	None	No
S0187711242	12	Female	O	140	40	NA	Han	Student	Hubei	Wuhan	3.2	No	No	Often (> 2 times/week)	> 8h	Never	Strict	Balance	NA	Never	Like a sausage or snake, smooth and soft	Type 4	No	No	No	None	No	No	None	None	None	None	None	None	None	No
S0187695737	12	Female	AB	159	41	NA	Han	Student	Hubei	Wuhan	3.6	No	No	Often (> 2 times/week)	> 8h	Never	Strict	Balance	NA	Never	Like a sausage or snake, smooth and soft	Type 4	No	No	No	None	No	No	None	None	None	None	None	None	None	No
S0187710450	12	Female	A	147	46.5	NA	Han	Student	Hubei	Wuhan	3.7	No	No	Often (> 2 times/week)	> 8h	Never	Strict	Balance	NA	Never	Like a sausage or snake, smooth and soft	Type 4	No	No	No	None	No	No	None	None	None	None	None	None	None	No
S0187707024	12	Male	O	160	46.5	NA	Han	Student	Hubei	Wuhan	3.6	No	No	Often (> 2 times/week)	> 8h	Never	Strict	Balance	NA	Never	Like a sausage or snake, smooth and soft	Type 4	No	No	No	None	No	No	None	None	None	None	None	None	None	No
S0187695363	12	Male	NA	152	40	NA	Han	Student	Hubei	Wuhan	NA	No	No	Often (> 2 times/week)	7-8 h	Never	Strict	Vegetables	NA	Often	Like a sausage or snake, smooth and soft	Type 4	No	No	No	None	No	No	None	None	None	None	None	None	None	No
S0187674161	13	Male	O	148	40	NA	Han	Student	Hubei	Wuhan	3.6	No	No	Occasional (1-2 times/week)	7-8 h	Never	Strict	Balance	NA	Never	Like a sausage or snake, smooth and soft	Type 4	No	No	No	None	No	No	None	None	None	None	None	None	None	No
S0187702593	13	Male	AB	163	49	NA	Han	Student	Hunan	Loudi	4.1	No	No	Occasional (1-2 times/week)	> 8h	Occasional	Relative regular	Balance	NA	Never	Sausage-shaped but lumpy	Type 2	No	No	No	None	No	No	None	None	None	None	None	None	None	No
S0187699922	13	Female	A	152	50	NA	Han	Student	Hubei	Ezhou	3	No	No	Often (> 2 times/week)	> 8h	Never	Strict	Balance	NA	Never	Like a sausage or snake, smooth and soft	Type 4	No	No	No	None	No	No	None	None	None	None	None	None	None	No
S0187713399	13	Female	NA	164	49	NA	Han	Student	Hubei	Wuhan	NA	No	No	Often (> 2 times/week)	> 8h	Never	Strict	Balance	Sweet	Never	Like a sausage but with cracks on its surface	Type 3	Yes	Yes	No	None	No	No	None	None	None	None	None	None	None	No
S0187673789	13	Female	B	160	46.5	NA	Han	Student	Hubei	Wuhan	3.6	No	No	Often (> 2 times/week)	7-8 h	Occasional	Strict	Balance	NA	Never	Like a sausage or snake, smooth and soft	Type 4	No	No	No	None	No	No	None	None	None	None	None	None	None	No
S0187713006	13	Female	NA	156	43	NA	Han	Student	Hubei	Wuhan	NA	No	No	Often (> 2 times/week)	> 8h	Never	Strict	Balance	NA	Never	Like a sausage but with cracks on its surface	Type 3	No	No	No	None	No	No	None	None	None	None	None	None	None	No
YD10583	13	Male	NA	150	40	NA	Han	Student	Hubei	Wuhan	NA	No	No	Often (> 2 times/week)	6-7 h	Never	Strict	Balance	NA	Never	Like a sausage or snake, smooth and soft	Type 4	No	No	No	None	No	No	None	None	None	None	None	None	None	No
S019935286	13	Male	NA	153	46	NA	Han	Student	Hubei	Wuhan	NA	No	No	Often (> 2 times/week)	6-7 h	Never	Strict	Balance	NA	Never	Like a sausage or snake, smooth and soft	Type 4	No	No	No	None	No	No	None	None	None	None	None	None	None	No
S0187711167	13	Male	NA	180	80	NA	Han	Student	Hubei	Wuhan	NA	No	No	Often (> 2 times/week)	6-7 h	Never	Strict	Balance	NA	Never	Like a sausage or snake, smooth and soft	Type 4	No	No	No	None	No	No	None	None	None	None	None	None	None	No
S0187705540	13	Male	A	156	49	NA	Han	Student	Hunan	Loudi	3.9	No	No	Often (> 2 times/week)	> 8h	Never	Relative regular	Vegetables	NA	Never	Like a sausage or snake, smooth and soft	Type 4	No	No	No	None	No	No	None	None	None	None	None	None	None	No
S0187711710	13	Male	NA	150	43	NA	Han	Student	Hubei	Huangshi	3.4	No	No	Seldom (< 1 time/week)	> 8h	Occasional	Relative regular	Meat	NA	Occasional	Like a sausage or snake, smooth and soft	Type 4	Yes	No	No	None	No	No	None	None	None	None	None	None	None	No
S0187711847	13	Female	A	176	57.5	NA	Han	Student	Hubei	Wuhan	NA	No	No	Seldom (< 1 time/week)	6-7 h	Occasional	Relative regular	Balance	NA	Occasional	Like a sausage or snake, smooth and soft	Type 4	No	No	No	None	No	No	None	None	None	None	None	None	None	No
YD00648	13	Female	O	157	45	NA	Han	Student	Hubei	Wuhan	3.4	No	No	Often (> 2 times/week)	> 8h	Never	Strict	Balance	NA	Never	Like a sausage or snake, smooth and soft	Type 4	No	No	No	None	No	No	None	None	None	None	None	None	None	No
S0187701550	13	Female	A	158	46	NA	Han	Student	Hubei	Wuhan	3.5	No	No	Often (> 2 times/week)	> 8h	Never	Strict	Balance	NA	Never	Like a sausage or snake, smooth and soft	Type 4	No	No	No	None	No	No	None	None	None	None	None	None	None	No
S0187711764	13	Male	B	170	55	NA	Han	Student	Hubei	Wuhan	3.6	No	No	Often (> 2 times/week)	> 8h	Never	Strict	Balance	NA	Never	Like a sausage or snake, smooth and soft	Type 4	No	No	No	None	No	No	None	None	None	None	None	None	None	No
S0187674488	13	Female	O	160	50	NA	Han	Student	Hubei	Wuhan	3.6	No	No	Often (> 2 times/week)	> 8h	Never	Strict	Balance	NA	Never	Like a sausage or snake, smooth and soft	Type 4	No	No	No	None	No	No	None	None	None	None	None	None	None	No
S0187685686	13	Male	NA	156	44	NA	Han	Student	Hubei	Tianmen	NA	No	No	Often (> 2 times/week)	7-8 h	Never	Relative regular	Meat	NA	Never	Fluffy pieces with ragged edges, a mushy stool	Type 6	No	No	No	None	No	No	None	None	None	None	None	None	None	No
S0187703040	13	Male	NA	168	50	NA	Han	Student	Hubei	Wuhan	NA	No	No	Often (> 2 times/week)	> 8h	Occasional	Relative regular	Balance	NA	Occasional	Like a sausage but with cracks on its surface	Type 3	Yes	Yes	No	None	No	No	None	None	None	None	None	None	None	No
S0187699822	13	Male	NA	150	42	NA	Han	Student	NA	NA	NA	No	No	Often (> 2 times/week)	7-8 h	Never	Strict	Balance	NA	Never	Like a sausage or snake, smooth and soft	Type 4	No	No	No	None	No	No	None	None	None	None	None	None	None	No
S0187702640	13	Male	NA	153	39	NA	Han	Student	Hubei	Wuhan	NA	No	No	Often (> 2 times/week)	7-8 h	Never	Strict	Meat	NA	Never	Sausage-shaped but lumpy	Type 2	No	No	No	None	No	No	None	None	None	None	None	None	None	No
S0187689337	13	Male	A	153	45	NA	Han	Student	Hubei	Wuhan	NA	No	No	Often (> 2 times/week)	6-7 h	Never	Strict	Balance	NA	Never	Like a sausage or snake, smooth and soft	Type 4	No	No	No	None	No	No	None	None	None	None	None	None	None	No
S0187699309	14	Male	B	158	46	NA	Han	Student	Hubei	Wuhan	3	No	No	Occasional (1-2 times/week)	7-8 h	Never	Relative regular	Balance	NA	Occasional	Like a sausage or snake, smooth and soft	Type 4	No	No	No	None	No	No	None	None	None	None	None	None	None	No
S0187701483	14	Male	NA	175	56	NA	Han	Student	Hubei	Wuhan	NA	No	No	Occasional (1-2 times/week)	> 8h	Never	Strict	Balance	NA	Never	Like a sausage but with cracks on its surface	Type 3	No	Yes	No	None	No	No	None	None	None	None	None	None	None	No
S0187699707	14	Male	B	168	53	NA	Han	Student	Hubei	Wuhan	NA	No	No	Often (> 2 times/week)	7-8 h	Never	Strict	Balance	NA	Occasional	Like a sausage but with cracks on its surface	Type 3	No	No	No	None	No	No	None	None	None	None	None	None	None	No
S0187696049	14	Male	B	165	50	NA	Han	Student	Hubei	Wuhan	NA	No	No	Often (> 2 times/week)	> 8h	Never	Strict	Balance	NA	Never	Fluffy pieces with ragged edges, a mushy stool	Type 6	No	No	No	None	No	No	None	None	None	None	None	None	None	No
S0187689142	14	Female	O	163	48.5	NA	Han	Student	Hubei	Wuhan	NA	No	No	Often (> 2 times/week)	> 8h	Never	Strict	Meat	NA	Never	Sausage-shaped but lumpy	Type 2	No	No	No	None	No	No	None	None	None	None	None	None	None	No
S019934698	14	Female	NA	158	46	NA	Han	Student	Hubei	Wuhan	NA	No	No	Often (> 2 times/week)	6-7 h	Never	Strict	Balance	NA	Never	Like a sausage or snake, smooth and soft	Type 4	No	No	No	None	No	No	None	None	None	None	None	None	None	No
S0187699654	14	Female	A	150	48	NA	Han	Student	Hubei	Wuhan	3.5	No	No	Often (> 2 times/week)	> 8h	Never	Strict	Balance	NA	Never	Like a sausage or snake, smooth and soft	Type 4	No	No	No	None	No	No	None	None	None	None	None	None	None	No
S0187716846	14	Male	B	170	53	NA	Han	Student	Hubei	Wuhan	3.6	No	No	Often (> 2 times/week)	> 8h	Never	Strict	Balance	NA	Never	Like a sausage or snake, smooth and soft	Type 4	No	No	No	None	No	No	None	None	None	None	None	None	None	No
S0187695093	14	Female	O	169	49	NA	Han	Student	Hubei	Wuhan	NA	No	No	Often (> 2 times/week)	6-7 h	Occasional	Relative regular	Balance	NA	Occasional	Like a sausage but with cracks on its surface	Type 3	No	No	No	None	No	No	None	None	None	None	None	None	None	No
S0187693426	14	Female	AB	163	49	NA	Han	Student	Hubei	Wuhan	NA	No	No	Often (> 2 times/week)	6-7 h	Occasional	Relative regular	NA	Salty	Occasional	Like a sausage but with cracks on its surface	Type 3	No	No	No	None	No	No	None	None	None	None	None	None	None	No
S019935270	14	Male	NA	174	60	NA	Han	Student	Hubei	Wuhan	NA	No	No	Often (> 2 times/week)	> 8h	Occasional	Strict	Balance	NA	Never	Like a sausage or snake, smooth and soft	Type 4	No	No	No	None	No	No	None	None	None	None	None	None	None	No
S0187699358	15	Male	O	171	60	NA	Zhuang	Student	Guangxi Zhuang Autonomous Region	Nanning	NA	No	No	Often (> 2 times/week)	7-8 h	Never	Strict	Balance	NA	Never	Sausage-shaped but lumpy	Type 2	No	No	No	None	No	No	None	None	None	None	None	None	None	No
S0187694605	15	Male	B	168	56	NA	Han	Student	Hubei	Wuhan	3.6	No	No	Often (> 2 times/week)	> 8h	Never	Strict	Balance	NA	Never	Like a sausage but with cracks on its surface	Type 3	No	No	No	None	No	No	None	None	None	None	None	None	None	No
S0187713748	15	NA	NA	167	52	NA	Han	Student	Hubei	Wuhan	NA	No	No	Often (> 2 times/week)	6-7 h	Never	Strict	Balance	NA	Never	Like a sausage or snake, smooth and soft	Type 4	No	No	No	None	No	No	None	None	None	None	None	None	None	No
S0187694160	15	Female	NA	168	56	NA	Han	Student	Hubei	Wuhan	NA	No	No	Often (> 2 times/week)	6-7 h	Never	Strict	Balance	NA	Never	Like a sausage or snake, smooth and soft	Type 4	No	No	No	None	No	No	None	None	None	None	None	None	None	No
S0187705777	15	Female	NA	167	53	NA	Han	Student	Hubei	Wuhan	NA	No	No	Often (> 2 times/week)	6-7 h	Never	Strict	Balance	NA	Never	Like a sausage or snake, smooth and soft	Type 4	No	No	No	None	No	No	None	None	None	None	None	None	None	No
S0187692466	15	Female	NA	168	56	NA	Han	Student	Hubei	Wuhan	NA	No	No	Often (> 2 times/week)	6-7 h	Never	Strict	Balance	NA	Never	Like a sausage or snake, smooth and soft	Type 4	No	No	No	None	No	No	None	None	None	None	None	None	None	No
S0187711156	15	Female	NA	153	46	NA	Han	Student	Hubei	Wuhan	NA	No	No	Often (> 2 times/week)	> 8h	Never	Strict	Balance	NA	Never	Like a sausage or snake, smooth and soft	Type 4	No	No	No	None	No	No	None	None	None	None	None	None	None	No
S0187703351	15	Male	A	187	70	NA	Han	Student	Hubei	Wuhan	NA	No	No	Often (> 2 times/week)	<6 h	Occasional	Irregular	Meat	NA	Occasional	Like a sausage or snake, smooth and soft	Type 4	No	No	No	None	No	No	None	None	None	None	None	None	None	No
S0187715250	15	Male	NA	179	52	NA	Han	Student	Hubei	Wuhan	NA	No	No	Often (> 2 times/week)	6-7 h	Occasional	Strict	Meat	Salty	Never	Like a sausage but with cracks on its surface	Type 3	No	No	No	None	No	No	None	None	None	None	None	None	None	No
S0187692502	15	Male	NA	185	62	NA	Han	Student	Hubei	Wuhan	NA	No	No	Often (> 2 times/week)	> 8h	Never	Strict	Balance	NA	Never	Separate hard lumps, like nuts (hard to pass)	Type 1	No	No	No	None	No	No	None	None	None	None	None	None	None	No
S019935071	15	Male	NA	165	50	NA	Han	Student	Hubei	Wuhan	NA	No	No	Often (> 2 times/week)	<6 h	Occasional	Relative regular	Balance	NA	Never	Like a sausage or snake, smooth and soft	Type 4	No	No	No	None	No	No	None	None	None	None	None	None	None	No
S0187702181	15	Female	NA	170	57	NA	Han	Student	Hubei	Wuhan	NA	No	No	Often (> 2 times/week)	6-7 h	Occasional	Relative regular	Balance	NA	Occasional	Like a sausage or snake, smooth and soft	Type 4	No	No	No	None	No	No	None	None	None	None	None	None	None	No
S0187703206	15	Female	NA	167	52	NA	Han	Student	Hubei	Jingzhou	NA	No	No	Never	> 8h	Never	Strict	Balance	NA	Never	Soft blobs with clear-cut edges (passed easily)	Type 5	No	No	No	None	No	No	None	None	None	None	None	None	None	No
S0187720162	16	Male	O	171	58	NA	Han	Student	Hubei	Wuhan	NA	No	No	Occasional (1-2 times/week)	6-7 h	Occasional	Relative regular	Balance	NA	Occasional	Sausage-shaped but lumpy	Type 2	No	No	No	None	No	No	None	None	None	None	None	None	None	No
S019934935	16	Male	o	180	63	NA	Han	Student	Hubei	Wuhan	NA	No	No	Often (> 2 times/week)	7-8 h	Never	Strict	Balance	Sweet	Never	Like a sausage but with cracks on its surface	Type 3	No	No	No	None	No	No	None	None	None	None	None	None	None	No
S019935186	16	Male	NA	180	67	NA	Han	Student	Hubei	Wuhan	NA	No	No	Often (> 2 times/week)	> 8h	Occasional	Strict	Balance	Sweet	Occasional	Like a sausage but with cracks on its surface	Type 3	No	No	No	None	No	No	None	None	None	None	None	None	None	No
YD10530	16	Male	NA	174	62	NA	Han	Student	Hubei	Wuhan	NA	No	No	Often (> 2 times/week)	6-7 h	Never	Strict	Balance	NA	Never	Like a sausage or snake, smooth and soft	Type 4	No	No	No	None	No	No	None	None	None	None	None	None	None	No
YD10561	16	Male	NA	168	53	NA	Han	Student	Hubei	Wuhan	NA	No	No	Often (> 2 times/week)	6-7 h	Never	Strict	Balance	NA	Never	Like a sausage or snake, smooth and soft	Type 4	No	No	No	None	No	No	None	None	None	None	None	None	None	No
YD10618	16	Female	NA	168	53	NA	Han	Student	Hubei	Wuhan	NA	No	No	Often (> 2 times/week)	6-7 h	Never	Strict	Balance	NA	Never	Like a sausage or snake, smooth and soft	Type 4	No	No	No	None	No	No	None	None	None	None	None	None	None	No
S0187689301	16	Male	NA	164	50	NA	Han	Student	Hubei	Wuhan	NA	No	No	Often (> 2 times/week)	6-7 h	Never	Strict	Balance	NA	Never	Like a sausage or snake, smooth and soft	Type 4	No	No	No	None	No	No	None	None	None	None	None	None	None	No
S0187687862	16	Male	NA	168	53	NA	Han	Student	Hubei	Wuhan	NA	No	No	Often (> 2 times/week)	6-7 h	Never	Strict	Balance	NA	Never	Like a sausage or snake, smooth and soft	Type 4	No	No	No	None	No	No	None	None	None	None	None	None	None	No
S0187718881	16	Male	NA	180	58	NA	Han	Student	Hubei	Wuhan	NA	No	No	Often (> 2 times/week)	7-8 h	Occasional	Strict	Balance	Salty	Never	Soft blobs with clear-cut edges (passed easily)	Type 5	No	No	No	None	No	No	None	None	None	None	None	None	None	No
S0187701879	16	Male	NA	154	50	NA	Han	Student	Hubei	Jingzhou	NA	No	No	Occasional (1-2 times/week)	6-7 h	Occasional	Strict	Meat	Sweet	Never	Like a sausage or snake, smooth and soft	Type 4	No	No	No	None	No	No	None	None	None	None	None	None	None	No
S0187704779	16	Male	NA	177	63	NA	Han	Student	Hubei	Jingzhou	NA	No	No	Often (> 2 times/week)	7-8 h	Occasional	Relative regular	Meat	NA	Never	Like a sausage or snake, smooth and soft	Type 4	No	No	No	None	No	No	None	None	None	None	None	None	None	No
S0187704915	16	Male	NA	180	60	NA	Han	Student	Hubei	Jingzhou	NA	Yes	No	Often (> 2 times/week)	7-8 h	Occasional	Strict	Balance	NA	Never	Like a sausage or snake, smooth and soft	Type 4	Yes	Yes	No	None	No	No	None	None	None	None	None	None	None	No
S0187704763	16	Male	NA	172	49	NA	Han	Student	Hubei	Jingzhou	NA	Yes	No	Often (> 2 times/week)	7-8 h	Occasional	Relative regular	Balance	NA	Never	Like a sausage but with cracks on its surface	Type 3	No	No	No	None	No	No	None	None	None	None	None	None	None	No
S0187698324	16	NA	NA	171	60	NA	Han	Student	Hubei	Jingzhou	NA	No	No	Occasional (1-2 times/week)	6-7 h	Occasional	Strict	Meat	NA	Never	Like a sausage or snake, smooth and soft	Type 4	No	No	No	None	No	No	None	None	None	None	None	None	None	No
S0187698087	16	Male	O	173	58	NA	Han	Student	Hubei	Jingzhou	NA	No	Yes	Often (> 2 times/week)	<6 h	Occasional	Strict	Meat	NA	Occasional	Like a sausage but with cracks on its surface	Type 3	No	No	No	None	No	No	None	None	None	None	None	None	None	No
S0187698222	17	Male	NA	175	66	NA	Han	Student	Hubei	Yichang	NA	No	No	Occasional (1-2 times/week)	7-8 h	Occasional	Relative regular	Balance	NA	Never	Like a sausage or snake, smooth and soft	Type 4	No	No	No	None	No	No	None	None	None	None	None	None	None	No
S0187689307	17	Male	NA	174	60	NA	Han	Student	Hubei	Wuhan	NA	No	No	Often (> 2 times/week)	6-7 h	Never	Strict	Balance	NA	Never	Like a sausage or snake, smooth and soft	Type 4	No	No	No	None	No	No	None	None	None	None	None	None	None	No
S0187701023	17	Female	NA	173	60	NA	Han	Student	Hubei	Wuhan	NA	No	No	Often (> 2 times/week)	6-7 h	Never	Strict	Balance	NA	Never	Like a sausage or snake, smooth and soft	Type 4	No	No	No	None	No	No	None	None	None	None	None	None	None	No
S0187706770	17	Male	NA	172	65	NA	Han	Student	Hubei	Wuhan	NA	No	No	Often (> 2 times/week)	6-7 h	Never	Strict	Balance	NA	Never	Like a sausage or snake, smooth and soft	Type 4	No	No	No	None	No	No	None	None	None	None	None	None	None	No
S0187711235	17	Male	NA	160	60	NA	Han	Student	Hubei	Wuhan	NA	No	No	Often (> 2 times/week)	6-7 h	Never	Strict	Balance	NA	Never	Like a sausage or snake, smooth and soft	Type 4	No	No	No	None	No	No	None	None	None	None	None	None	None	No
S0187701551	17	Female	NA	164	46.5	NA	Han	Student	Hubei	Wuhan	NA	No	No	Often (> 2 times/week)	6-7 h	Never	Strict	Balance	NA	Never	Like a sausage or snake, smooth and soft	Type 4	No	No	No	None	No	No	None	None	None	None	None	None	None	No
S0187713458	17	Male	B	180	66	NA	Han	Student	Jilin	Changchun	NA	No	No	Often (> 2 times/week)	7-8 h	Occasional	Strict	Meat	NA	Often	Soft blobs with clear-cut edges (passed easily)	Type 5	Yes	Yes	No	None	No	No	None	None	None	None	None	None	None	No
S019935041	17	Female	NA	174	60	NA	Han	Student	Hubei	Wuhan	NA	No	No	Often (> 2 times/week)	6-7 h	Occasional	Relative regular	Balance	NA	Never	Like a sausage or snake, smooth and soft	Type 4	No	No	No	None	No	No	None	None	None	None	None	None	None	No
S0187701870	17	Male	B	170	58.5	NA	Han	Student	Hubei	Jingzhou	NA	No	No	Often (> 2 times/week)	7-8 h	Occasional	Relative regular	NA	Salty	Never	Like a sausage or snake, smooth and soft	Type 4	Yes	Yes	No	None	No	No	None	None	None	None	None	None	None	No
S0187702447	18	Male	NA	183	70	20.9024	Han	Student	Hubei	Wuhan	NA	No	No	Often (> 2 times/week)	7-8 h	Occasional	Relative regular	Balance	NA	Never	Like a sausage but with cracks on its surface	Type 3	No	No	No	None	No	No	None	None	None	None	None	None	None	No
S0187674085	18	Male	A	168	55	19.487	Han	Student	Hubei	Wuhan	NA	Yes	Yes	Often (> 2 times/week)	6-7 h	Often	Relative regular	Meat	Salty	Occasional	Fluffy pieces with ragged edges, a mushy stool	Type 6	Yes	Yes	No	None	No	No	None	None	None	None	None	None	None	No
S0187672748	18	Male	NA	172	65	21.9713	Han	Student	Hubei	Wuhan	NA	No	No	Often (> 2 times/week)	6-7 h	Never	Strict	Balance	NA	Never	Like a sausage or snake, smooth and soft	Type 4	No	No	No	None	No	No	None	None	None	None	None	None	None	No
S0187688513	18	Male	NA	170	63	21.7993	Han	Student	Hubei	Wuhan	NA	No	No	Often (> 2 times/week)	7-8 h	Never	Strict	Meat	NA	Never	Like a sausage but with cracks on its surface	Type 3	No	Yes	No	None	No	No	None	None	None	None	None	None	None	No
YD10536	18	Male	NA	186	72	20.8117	Han	Student	Hubei	Wuhan	NA	No	No	Often (> 2 times/week)	6-7 h	Never	Strict	Balance	NA	Never	Like a sausage or snake, smooth and soft	Type 4	No	No	No	None	No	No	None	None	None	None	None	None	None	No
YD10736	18	Female	NA	170	63	21.7993	Han	Student	Hubei	Wuhan	NA	No	No	Often (> 2 times/week)	6-7 h	Never	Strict	Balance	NA	Never	Like a sausage or snake, smooth and soft	Type 4	No	No	No	None	No	No	None	None	None	None	None	None	None	No
S0187715564	18	Male	NA	177	55	17.5556	Han	NA	Guangdong	Guangzhou	NA	No	No	Often (> 2 times/week)	7-8 h	Never	Relative regular	Balance	NA	Never	Like a sausage but with cracks on its surface	Type 3	No	No	No	None	No	No	None	None	None	None	None	None	None	No
S0187703936	19	Male	NA	186	65	18.7883	Han	Student	Hubei	Wuhan	NA	No	No	Often (> 2 times/week)	7-8 h	Occasional	Relative regular	Balance	NA	Never	Like a sausage but with cracks on its surface	Type 3	No	No	No	None	No	No	None	None	None	None	None	None	None	No
S0187674695	19	Male	NA	174	70	23.1206	Han	Student	Hubei	Wuhan	NA	No	No	Often (> 2 times/week)	7-8 h	Occasional	Relative regular	Balance	Sweet	Never	Like a sausage or snake, smooth and soft	Type 4	No	No	No	None	No	No	None	None	None	None	None	None	None	No
S0187669136	19	Female	NA	174	70	23.1206	Han	Student	Hubei	Wuhan	NA	No	No	Often (> 2 times/week)	6-7 h	Never	Strict	Balance	NA	Never	Like a sausage or snake, smooth and soft	Type 4	No	No	No	None	No	No	None	None	None	None	None	None	None	No
S019934950	19	Male	NA	173	64	21.3839	Han	Student	Hubei	Wuhan	NA	No	No	Often (> 2 times/week)	6-7 h	Never	Strict	Balance	NA	Never	Like a sausage or snake, smooth and soft	Type 4	No	No	No	None	No	No	None	None	None	None	None	None	None	No
S0187695235	19	Male	NA	176	69	22.2753	Han	Student	Hubei	Wuhan	NA	Yes	No	Often (> 2 times/week)	7-8 h	Never	Strict	Meat	Sweet	Occasional	Sausage-shaped but lumpy	Type 2	Yes	Yes	No	None	No	No	None	None	None	None	None	None	None	No
S0187704607	19	Male	NA	177	73	23.3011	Han	Student	Hubei	Huangshi	NA	No	No	Often (> 2 times/week)	7-8 h	Occasional	Strict	Balance	NA	Never	Like a sausage but with cracks on its surface	Type 3	No	No	No	None	No	No	None	None	None	None	None	None	None	No
S0187706216	20	Male	NA	172	71	23.9995	Han	Student	Hubei	Huangshi	NA	No	No	Occasional (1-2 times/week)	7-8 h	Often	Relative regular	Balance	NA	Never	Like a sausage or snake, smooth and soft	Type 4	No	No	Yes	None	No	No	None	None	None	None	None	None	None	No
YD00662	20	Male	NA	178	65	20.5151	Han	Student	Hubei	Wuhan	NA	No	No	Often (> 2 times/week)	> 8h	Occasional	Strict	Balance	NA	Occasional	Fluffy pieces with ragged edges, a mushy stool	Type 6	No	No	No	None	No	No	None	None	None	None	None	None	None	No
S0187688331	20	Male	NA	175	70	22.8571	Han	Student	Hubei	Wuhan	NA	No	No	Often (> 2 times/week)	6-7 h	Occasional	Strict	Meat	NA	Never	Like a sausage but with cracks on its surface	Type 3	No	No	No	None	No	No	None	None	None	None	None	None	None	No
S019934876	20	Male	NA	175	70	22.8571	Han	Student	Hubei	Wuhan	NA	No	No	Often (> 2 times/week)	6-7 h	Never	Strict	Balance	NA	Never	Like a sausage or snake, smooth and soft	Type 4	No	No	No	None	No	No	None	None	None	None	None	None	None	No
S0187716890	20	Male	NA	170	63	21.7993	Han	Student	Hubei	Wuhan	NA	No	No	Often (> 2 times/week)	6-7 h	Never	Strict	Balance	NA	Never	Like a sausage or snake, smooth and soft	Type 4	No	No	No	None	No	No	None	None	None	None	None	None	None	No
S0187711738	20	Male	NA	188	88	24.8981	Han	Student	Hubei	Wuhan	NA	No	No	Often (> 2 times/week)	6-7 h	Never	Strict	Balance	NA	Never	Like a sausage or snake, smooth and soft	Type 4	No	No	No	None	No	No	None	None	None	None	None	None	None	No
S0187699751	20	Male	NA	185	78	22.7904	Han	Student	Hubei	Wuhan	NA	No	No	Often (> 2 times/week)	6-7 h	Never	Strict	Balance	NA	Never	Like a sausage or snake, smooth and soft	Type 4	No	No	No	None	No	No	None	None	None	None	None	None	None	No
S0187701697	20	Male	AB	181	68	20.7564	Han	Student	Hubei	Wuhan	NA	No	No	Often (> 2 times/week)	7-8 h	Occasional	Relative regular	Meat	Sweet	Occasional	Like a sausage or snake, smooth and soft	Type 4	No	No	No	None	No	No	None	None	None	None	None	None	None	No
S0187710428	20	Male	NA	180	73	22.5309	Han	Student	Hubei	Wuhan	NA	No	No	Often (> 2 times/week)	7-8 h	Occasional	Relative regular	Balance	NA	Occasional	Like a sausage or snake, smooth and soft	Type 4	No	No	No	None	No	No	None	None	None	None	None	None	None	No
S0187710475	20	Female	A	162	48.6	18.5185	Han	Student	Hubei	Wuhan	NA	No	No	Often (> 2 times/week)	7-8 h	Occasional	Relative regular	Balance	NA	Often	Soft blobs with clear-cut edges (passed easily)	Type 5	Yes	Yes	No	None	No	No	None	None	None	None	None	None	None	No
S0187707879	20	Male	A	178	72	22.7244	Han	Student	Hubei	Wuhan	NA	No	No	Often (> 2 times/week)	> 8h	Often	Relative regular	Balance	NA	Never	Like a sausage or snake, smooth and soft	Type 4	No	No	No	None	No	No	None	None	None	None	None	None	None	No
S0187702776	20	Female	A	172	60	20.2812	Han	Student	Hubei	Shiyan	NA	No	No	Often (> 2 times/week)	<6 h	Occasional	Relative regular	Balance	NA	Occasional	Like a sausage but with cracks on its surface	Type 3	No	No	No	None	No	No	None	None	None	None	None	None	None	No
S0187702436	20	Male	NA	174	68	22.46	Tujia	Student	Hubei	Wuhan	NA	No	No	Often (> 2 times/week)	7-8 h	Never	Strict	Balance	NA	Never	Like a sausage but with cracks on its surface	Type 3	No	No	No	None	No	No	None	None	None	None	None	None	None	No
S0187691439	21	Female	O	170	61	21.1073	Han	Student	Hubei	Wuhan	NA	No	No	Occasional (1-2 times/week)	7-8 h	Often	Relative regular	Balance	NA	Occasional	Like a sausage but with cracks on its surface	Type 3	No	No	No	None	No	No	None	None	None	None	None	None	None	No
S0187673646	21	Male	NA	178	75	23.6713	Han	Student	Hubei	Wuhan	NA	No	No	Often (> 2 times/week)	> 8h	Occasional	Strict	Balance	NA	Occasional	Like a sausage or snake, smooth and soft	Type 4	No	No	No	None	No	No	None	None	None	None	None	None	None	No
S0187701507	21	Male	A	171	66	22.571	Han	Student	Hubei	Wuhan	NA	No	Yes	Often (> 2 times/week)	6-7 h	Often	Relative regular	Balance	Sweet	Never	Like a sausage but with cracks on its surface	Type 3	No	Yes	Yes	None	No	No	None	None	None	None	None	None	None	No
S0187697329	21	Male	NA	174	62.5	20.6434	Han	Student	Hubei	Wuhan	NA	No	No	Occasional (1-2 times/week)	7-8 h	Occasional	Strict	Balance	NA	Never	Soft blobs with clear-cut edges (passed easily)	Type 5	No	No	No	None	No	No	None	None	None	None	None	None	None	No
S0187710678	21	Male	NA	180	65	20.0617	Han	Student	Hubei	Wuhan	NA	No	No	Often (> 2 times/week)	7-8 h	Never	Strict	Balance	NA	Never	Like a sausage or snake, smooth and soft	Type 4	No	No	No	None	No	No	None	None	None	None	None	None	None	No
S0187717137	21	Female	NA	173	63	21.0498	Han	Student	Hubei	Wuhan	NA	No	No	Often (> 2 times/week)	7-8 h	Occasional	Relative regular	Balance	NA	Occasional	Like a sausage or snake, smooth and soft	Type 4	No	No	No	None	No	No	None	None	None	None	None	None	None	No
S0187701177	21	Female	NA	167	56	20.0796	Tujia	Student	Hubei	Wuhan	NA	No	No	Often (> 2 times/week)	6-7 h	Occasional	Relative regular	Balance	NA	Never	Like a sausage or snake, smooth and soft	Type 4	Yes	No	No	None	No	No	None	None	None	None	None	None	None	No
S0187710131	22	Male	NA	178	59	18.6214	Han	Student	Hubei	Wuhan	NA	No	No	Occasional (1-2 times/week)	6-7 h	Often	Strict	Vegetables	NA	Occasional	Like a sausage or snake, smooth and soft	Type 4	No	No	No	None	No	No	None	None	None	None	None	None	None	No
S0187700015	22	Male	NA	173	67	22.3863	Han	NA	Hubei	Tianmen	NA	No	No	Occasional (1-2 times/week)	7-8 h	Occasional	Relative regular	Balance	NA	Occasional	Like a sausage but with cracks on its surface	Type 3	No	No	No	None	No	No	None	None	None	None	None	None	None	No
S0187713517	23	Male	NA	178	70	22.0932	Han	Clerk	Hubei	Wuhan	NA	No	No	Occasional (1-2 times/week)	6-7 h	Occasional	Strict	Vegetables	NA	Never	Like a sausage or snake, smooth and soft	Type 4	No	No	No	None	No	No	None	None	None	None	None	None	None	No
S0187686263	23	Male	A	170	65	22.4913	Han	Student	Yunnan	Xishuangbanna Prefecture	NA	No	No	Often (> 2 times/week)	7-8 h	Occasional	Relative regular	Balance	NA	Occasional	Like a sausage or snake, smooth and soft	Type 4	No	No	Yes	None	No	No	None	None	None	None	None	None	None	No
S0187694201	23	Male	B	185	83	24.2513	Han	Businessman	Guangdong	Guangzhou	NA	No	Yes	Seldom (< 1 time/week)	7-8 h	Occasional	Relative regular	Meat	Sweet	Occasional	Like a sausage or snake, smooth and soft	Type 4	No	No	No	None	No	No	None	None	None	None	None	None	None	No
S0187688240	23	Female	O	156	45	18.4911	Han	Clerk	Hubei	Wuhan	NA	No	No	Seldom (< 1 time/week)	6-7 h	Occasional	Strict	Balance	NA	Never	Like a sausage or snake, smooth and soft	Type 4	No	No	No	None	No	No	None	None	None	None	None	None	None	No
S0187699657	24	Male	NA	173	65	21.7181	Han	Clerk	Hubei	Wuhan	NA	No	No	Occasional (1-2 times/week)	6-7 h	Occasional	Strict	Balance	NA	Never	Like a sausage or snake, smooth and soft	Type 4	No	No	No	None	No	No	None	None	None	None	None	None	None	No
S019935135	24	Male	NA	165	64	23.5078	Han	Student	Guangdong	Guangzhou	NA	No	Yes	Often (> 2 times/week)	6-7 h	Occasional	Relative regular	Balance	NA	Occasional	Like a sausage but with cracks on its surface	Type 3	No	No	No	None	No	No	None	None	None	None	None	None	None	No
S0187693034	26	Male	B	176	72	23.2438	Han	NA	Shandong	Linyi	NA	No	No	Often (> 2 times/week)	6-7 h	Often	Relative regular	Balance	NA	Never	Like a sausage but with cracks on its surface	Type 3	No	No	No	None	No	No	None	None	None	None	None	None	None	No
RGA14295	26	Male	O	183	78	23.2912	Han	NA	Hubei	Wuhan	NA	Yes	Yes	Often (> 2 times/week)	7-8 h	Often	Relative regular	Balance	NA	Occasional	Like a sausage but with cracks on its surface	Type 3	No	Yes	No	None	No	No	None	None	None	None	None	None	None	No
YD00603	28	Male	O	180	70	21.6049	Han	Clerk	Hubei	Wuhan	NA	Yes	Yes	Seldom (< 1 time/week)	6-7 h	Often	Relative regular	Balance	NA	Occasional	Like a sausage but with cracks on its surface	Type 3	No	No	Yes	None	No	No	None	None	None	None	None	None	None	No
S0187672092	28	Female	A	160	65.5	25.5859	Han	Clerk	Hubei	Wuhan	NA	No	No	Often (> 2 times/week)	6-7 h	Occasional	Strict	Balance	NA	Occasional	Soft blobs with clear-cut edges (passed easily)	Type 5	No	No	No	None	No	No	None	None	None	None	None	None	None	No
S0187701137	29	Female	NA	155	45	18.7305	Han	Clerk	Hubei	Wuhan	NA	No	No	Occasional (1-2 times/week)	6-7 h	Occasional	Strict	Balance	NA	Never	Like a sausage or snake, smooth and soft	Type 4	No	No	No	None	No	No	None	None	None	None	None	None	None	No
S0187695555	29	Female	NA	160	52	20.3125	Han	Clerk	Hubei	Wuhan	NA	No	No	Occasional (1-2 times/week)	6-7 h	Occasional	Strict	Balance	NA	Never	Like a sausage or snake, smooth and soft	Type 4	No	No	No	None	No	No	None	None	None	None	None	None	None	No
S0187673882	29	Female	AB	160	58	22.6562	Han	Clerk	Hubei	Wuhan	NA	No	No	Seldom (< 1 time/week)	7-8 h	Often	Strict	Balance	NA	Occasional	Fluffy pieces with ragged edges, a mushy stool	Type 6	No	No	Yes	None	No	No	None	None	None	None	None	None	None	No
S0187673039	29	Male	O	178	70	22.0932	Han	NA	Hubei	Tianmen	NA	No	No	Often (> 2 times/week)	> 8h	Often	Irregular	Meat	Sweet	Occasional	Like a sausage but with cracks on its surface	Type 3	No	No	Yes	None	No	No	None	None	None	None	None	None	None	No
S0187673407	29	Female	NA	160	53	20.7031	Han	NA	Hubei	Wuhan	NA	No	No	Often (> 2 times/week)	7-8 h	Never	Relative regular	Balance	NA	Never	Like a sausage but with cracks on its surface	Type 3	No	No	No	None	No	No	None	None	None	None	None	None	None	No
YD00807	30	Female	AB	174	62	20.4783	Han	Clerk	Guangdong	Guangzhou	NA	No	No	Seldom (< 1 time/week)	7-8 h	Occasional	Strict	Meat	NA	Occasional	Like a sausage but with cracks on its surface	Type 3	No	No	No	None	No	No	None	None	None	None	None	None	None	No
SRGA14260	30	Male	NA	173	70	23.3887	Han	Farmer	Jiangsu	Changzhou	NA	No	No	Often (> 2 times/week)	7-8 h	Often	Relative regular	Balance	NA	Never	Like a sausage or snake, smooth and soft	Type 4	No	No	No	None	No	No	None	None	None	None	None	None	None	No
S0187713420	31	Female	NA	160	60	23.4375	Han	NA	Hubei	Xiangyang	NA	No	No	Occasional (1-2 times/week)	7-8 h	Occasional	Relative regular	Balance	Sweet	Occasional	Like a sausage or snake, smooth and soft	Type 4	No	No	No	None	No	No	None	None	None	None	None	None	None	No
S0187712940	31	Female	NA	176	66	21.3068	Han	NA	Jiangsu	Lianyungang	NA	No	No	Occasional (1-2 times/week)	> 8h	Never	Relative regular	Balance	NA	Never	Soft blobs with clear-cut edges (passed easily)	Type 5	Yes	Yes	No	None	No	No	None	None	None	None	None	None	None	No
S0187685576	31	Male	B	188	72	20.3712	Han	Clerk	Guangdong	Guangzhou	NA	No	No	Often (> 2 times/week)	<6 h	Often	Relative regular	Meat	NA	Often	Separate hard lumps, like nuts (hard to pass)	Type 1	Yes	Yes	Yes	None	No	No	None	None	None	None	None	None	None	No
S0187698727	31	Female	A	160	48	18.75	Han	NA	Guangdong	Shenzhen	NA	No	Yes	Often (> 2 times/week)	> 8h	Occasional	Relative regular	Balance	NA	Never	Soft blobs with clear-cut edges (passed easily)	Type 5	No	No	No	None	No	No	None	None	None	None	None	None	None	No
S0187674893	31	Female	A	166	60	21.7738	Han	Clerk	Hubei	Tianmen	NA	No	No	Seldom (< 1 time/week)	6-7 h	Occasional	Relative regular	Vegetables	NA	Never	Like a sausage but with cracks on its surface	Type 3	No	No	No	None	No	No	None	None	None	None	None	None	None	No
SRGA35094	31	Male	O	174	70	23.1206	Han	Clerk	Jiangsu	Changzhou	NA	Yes	Yes	Never	6-7 h	Often	Irregular	NA	Salty	Often	Soft blobs with clear-cut edges (passed easily)	Type 5	No	No	No	None	No	No	None	None	None	None	None	None	None	No
S0187688833	32	Male	B	180	75	23.1481	Han	Businessman	Guangdong	Shenzhen	NA	No	No	Often (> 2 times/week)	> 8h	Occasional	Relative regular	Balance	NA	Never	Like a sausage or snake, smooth and soft	Type 4	No	No	No	None	No	No	None	None	None	None	None	None	None	No
YD00604	32	Male	NA	174	67	22.1297	Han	Company executives or core technical personnel	Hubei	Wuhan	NA	No	No	Seldom (< 1 time/week)	6-7 h	Occasional	Relative regular	Vegetables	Salty	Never	Like a sausage or snake, smooth and soft	Type 4	No	No	No	None	No	No	None	None	None	None	None	None	None	No
S0187702570	32	Female	O	168	60	21.2585	Han	Businessman	Shanxi	Yuncheng	NA	Yes	Yes	Seldom (< 1 time/week)	> 8h	Often	Irregular	Balance	NA	Occasional	Soft blobs with clear-cut edges (passed easily)	Type 5	No	No	No	None	No	No	None	None	None	None	None	None	None	No
RGA14444	33	Male	O	175	75	24.4898	Han	Clerk	Hubei	Wuhan	NA	No	No	Occasional (1-2 times/week)	6-7 h	Occasional	Strict	Balance	NA	Occasional	Like a sausage or snake, smooth and soft	Type 4	No	No	No	None	No	No	None	None	None	None	None	None	None	No
S0187704079	35	Male	NA	174	70	23.1206	Han	NA	Hubei	Huangshi	NA	Yes	Yes	Occasional (1-2 times/week)	6-7 h	Often	Relative regular	Meat	NA	Often	Like a sausage but with cracks on its surface	Type 3	Yes	Yes	No	None	No	No	None	None	None	None	None	None	None	No
SRGA36609	35	Male	B	180	74	22.8395	Han	Clerk	Zhejiang	Wenzhou	NA	No	No	Occasional (1-2 times/week)	> 8h	Occasional	Relative regular	Balance	NA	Never	Like a sausage or snake, smooth and soft	Type 4	No	Yes	Yes	None	No	No	None	None	None	None	None	None	None	No
S0187686520	35	Male	O	174	71	23.4509	Han	NA	Guangdong	Guangzhou	NA	No	No	Occasional (1-2 times/week)	> 8h	Occasional	Strict	Balance	NA	Never	Like a sausage or snake, smooth and soft	Type 4	No	No	No	None	No	No	None	None	None	None	None	None	None	No
S019935157	35	Male	B	175	65	21.2245	Han	NA	Hubei	Wuhan	NA	No	No	Often (> 2 times/week)	6-7 h	Often	Relative regular	Balance	NA	Occasional	Like a sausage but with cracks on its surface	Type 3	No	No	No	None	No	No	None	None	None	None	None	None	None	No
YD00652	35	Male	O	173	61	20.3816	Han	Businessman	Hubei	Wuhan	NA	No	Yes	Often (> 2 times/week)	7-8 h	Occasional	Strict	Meat	NA	Occasional	Like a sausage or snake, smooth and soft	Type 4	No	No	Yes	None	No	No	None	None	None	None	None	None	None	No
SRGA126205	35	Male	NA	176	74	23.8895	Han	Company executives or core technical personnel	Jiangsu	Changzhou	NA	No	Yes	Often (> 2 times/week)	<6 h	Often	Relative regular	Meat	NA	Occasional	Soft blobs with clear-cut edges (passed easily)	Type 5	No	No	No	None	No	No	None	None	None	None	None	None	None	No
S0187673402	36	Male	O	175	60	19.5918	Han	Businessman	Fujian	Quanzhou	NA	Yes	No	Seldom (< 1 time/week)	7-8 h	Often	Relative regular	Balance	NA	Never	Like a sausage or snake, smooth and soft	Type 4	No	No	Yes	None	No	No	None	None	None	None	None	None	None	No
S0187674004	36	Female	O	165	54	19.8347	Han	NA	Fujian	Quanzhou	NA	No	No	Seldom (< 1 time/week)	6-7 h	Occasional	Strict	Balance	NA	Never	Like a sausage or snake, smooth and soft	Type 4	Yes	No	Yes	None	No	No	None	None	None	None	None	None	None	No
YD00655	36	Male	O	177	66	21.0667	Han	Company executives or core technical personnel	Hubei	Wuhan	NA	No	Yes	Seldom (< 1 time/week)	> 8h	Often	Relative regular	Balance	NA	Never	Like a sausage or snake, smooth and soft	Type 4	No	No	No	None	No	No	None	None	None	None	None	None	None	No
S0187686622	36	Female	B	167	62	22.231	Han	NA	Hubei	Wuhan	NA	No	No	Often (> 2 times/week)	6-7 h	Often	Relative regular	NA	Salty	Often	Watery, no solid pieces	Type 7	No	No	No	None	No	No	None	None	None	None	None	None	None	No
S0187706748	36	Male	A	180	58.5	18.0556	Han	Businessman	Hubei	Wuhan	NA	No	No	Often (> 2 times/week)	> 8h	Occasional	Strict	Meat	Salty	Occasional	Like a sausage or snake, smooth and soft	Type 4	No	No	Yes	None	No	No	None	None	None	None	None	None	None	No
S0187718740	37	Male	O	150	55	24.4444	Han	NA	Hubei	Wuhan	NA	No	No	Often (> 2 times/week)	6-7 h	Often	Strict	Balance	NA	Occasional	Sausage-shaped but lumpy	Type 2	No	No	No	None	No	No	None	None	None	None	None	None	None	No
S0187686697	37	Female	B	165	57	20.9366	Han	Clerk	Guangdong	Dongguan	NA	No	No	Seldom (< 1 time/week)	7-8 h	Often	Relative regular	Balance	NA	Occasional	Soft blobs with clear-cut edges (passed easily)	Type 5	No	No	No	None	No	No	None	None	None	None	None	None	None	No
YD00797	37	Female	NA	160	58.5	22.8516	Han	NA	Hubei	Wuhan	NA	No	No	Seldom (< 1 time/week)	6-7 h	Occasional	Relative regular	Balance	NA	Occasional	Like a sausage or snake, smooth and soft	Type 4	No	No	No	None	No	No	None	None	None	None	None	None	None	No
SRGA36599	37	Female	NA	158	58	23.2335	Han	Clerk	Jiangsu	Changzhou	NA	No	No	Often (> 2 times/week)	6-7 h	Often	Relative regular	Meat	NA	Occasional	Like a sausage or snake, smooth and soft	Type 4	Yes	No	No	None	No	No	None	None	None	None	None	None	None	No
S0187704136	38	Female	O	158	58	23.2335	Han	Clerk	Shandong	Yantai	NA	No	No	Often (> 2 times/week)	<6 h	Occasional	Relative regular	Vegetables	NA	Occasional	Soft blobs with clear-cut edges (passed easily)	Type 5	No	No	Yes	None	No	No	None	None	None	None	None	None	None	No
S0187703065	38	Female	NA	153	50	21.3593	Han	Businessman	Hubei	Wuhan	NA	No	No	Often (> 2 times/week)	> 8h	Occasional	Strict	Balance	NA	Occasional	Soft blobs with clear-cut edges (passed easily)	Type 5	No	No	No	None	No	No	None	None	None	None	None	None	None	No
S0187692949	39	Male	O	170	66	22.8374	Han	NA	Hubei	Shiyan	NA	No	No	Occasional (1-2 times/week)	6-7 h	Often	Strict	Balance	NA	Occasional	Like a sausage or snake, smooth and soft	Type 4	No	No	No	None	No	No	None	None	None	None	None	None	None	No
S0187688044	39	Female	A	167	69	24.7409	Han	Clerk	Hubei	Wuhan	NA	No	No	Occasional (1-2 times/week)	7-8 h	Never	Strict	Balance	NA	Occasional	Soft blobs with clear-cut edges (passed easily)	Type 5	No	No	No	None	No	No	None	None	None	None	None	None	None	No
YD00732	39	Male	O	180	82.5	25.463	Han	Businessman	Hubei	Wuhan	NA	No	Yes	Seldom (< 1 time/week)	> 8h	Occasional	Irregular	Balance	NA	Occasional	Like a sausage but with cracks on its surface	Type 3	No	No	No	None	No	No	None	None	None	None	None	None	None	No
S0187694450	40	Female	A	158	59	23.634	Han	Clerk	Guangdong	Guangzhou	NA	No	No	Often (> 2 times/week)	> 8h	Never	Strict	Vegetables	NA	Occasional	Like a sausage or snake, smooth and soft	Type 4	No	No	Yes	None	No	No	None	None	None	None	None	None	None	No
S0187699352	40	Male	A	168	63	22.3214	Han	Company executives or core technical personnel	Hubei	Wuhan	NA	No	Yes	Often (> 2 times/week)	6-7 h	Occasional	Relative regular	Meat	NA	Occasional	Like a sausage or snake, smooth and soft	Type 4	No	No	No	None	No	No	None	None	None	None	None	None	None	No
S0187718861	40	Female	A	160	53	20.7031	Han	NA	Guangdong	Dongguan	NA	No	No	Seldom (< 1 time/week)	7-8 h	Occasional	Strict	Balance	NA	Occasional	Like a sausage or snake, smooth and soft	Type 4	No	No	No	None	No	No	None	None	None	None	None	None	None	No
S0187700625	40	Male	NA	158	58	23.2335	Zhuang	Farmer	Guangxi Zhuang Autonomous Region	Nanning	NA	No	No	Seldom (< 1 time/week)	6-7 h	Occasional	Relative regular	Balance	NA	Never	Soft blobs with clear-cut edges (passed easily)	Type 5	No	No	Yes	None	No	No	None	None	None	None	None	None	None	No
S0187692859	40	Female	NA	168	61	21.6128	Han	Clerk	Hubei	Jingzhou	NA	No	No	Seldom (< 1 time/week)	7-8 h	Never	Relative regular	Vegetables	NA	Never	Soft blobs with clear-cut edges (passed easily)	Type 5	No	Yes	No	None	No	No	None	None	None	None	None	None	None	No
S0187711200	40	Male	B	150	60	26.6667	Han	Company executives or core technical personnel	Hubei	Wuhan	NA	Yes	Yes	Seldom (< 1 time/week)	6-7 h	Often	Strict	Balance	NA	Occasional	Like a sausage or snake, smooth and soft	Type 4	No	No	No	None	No	No	None	None	None	None	None	None	None	No
S0187702220	40	Male	NA	183	65	19.4094	Han	Clerk	Hubei	Wuhan	NA	Yes	No	Seldom (< 1 time/week)	7-8 h	Often	Irregular	Vegetables	Sweet	Occasional	Sausage-shaped but lumpy	Type 2	Yes	Yes	Yes	None	No	No	None	None	None	None	None	None	None	No
S0187693445	40	Male	O	168	66	23.3844	Tujia	Businessman	Hubei	Wuhan	NA	Yes	Yes	Often (> 2 times/week)	> 8h	Never	Irregular	Balance	NA	Never	Like a sausage or snake, smooth and soft	Type 4	No	No	No	None	No	No	None	None	None	None	None	None	None	No
S0187718111	41	Female	B	168	61	21.6128	Han	Clerk	Guangdong	Guangzhou	NA	No	No	Occasional (1-2 times/week)	6-7 h	Occasional	Relative regular	Meat	NA	Occasional	Like a sausage or snake, smooth and soft	Type 4	No	No	No	None	No	No	None	None	None	None	None	None	None	No
S0187686270	41	Female	B	162	50	19.052	Han	Businessman	Guangdong	Foshan	NA	No	No	Occasional (1-2 times/week)	6-7 h	Occasional	Relative regular	Balance	NA	Occasional	Fluffy pieces with ragged edges, a mushy stool	Type 6	No	No	No	None	No	No	None	None	None	None	None	None	None	No
S0187685751	41	Male	AB	173	68	22.7204	Han	Businessman	Guangdong	Guangzhou	NA	No	Yes	Occasional (1-2 times/week)	7-8 h	Occasional	Relative regular	Balance	NA	Occasional	Fluffy pieces with ragged edges, a mushy stool	Type 6	Yes	No	No	None	No	No	None	None	None	None	None	None	None	No
S0187674139	41	Female	B	162	60	22.8624	Han	NA	Guangdong	Shenzhen	NA	No	No	Occasional (1-2 times/week)	6-7 h	Occasional	Relative regular	Balance	NA	Occasional	Soft blobs with clear-cut edges (passed easily)	Type 5	No	No	No	None	No	No	None	None	None	None	None	None	None	No
S0187700069	41	Female	B	158	50	20.0288	Han	NA	Hubei	Wuhan	NA	No	No	Often (> 2 times/week)	6-7 h	Occasional	Relative regular	Balance	NA	Occasional	Soft blobs with clear-cut edges (passed easily)	Type 5	No	No	No	None	No	No	None	None	None	None	None	None	None	No
S0187697226	41	Male	O	174	64	21.1389	Han	Company executives or core technical personnel	Hubei	Wuhan	NA	No	No	Seldom (< 1 time/week)	7-8 h	Occasional	Strict	Balance	NA	Never	Fluffy pieces with ragged edges, a mushy stool	Type 6	No	No	No	None	No	No	None	None	None	None	None	None	None	No
S0187687842	41	Female	NA	158	58	23.2335	Han	NA	Guangdong	Guangzhou	NA	No	No	Often (> 2 times/week)	> 8h	Never	Relative regular	Balance	NA	Never	Like a sausage but with cracks on its surface	Type 3	No	No	No	None	No	No	None	None	None	None	None	None	None	No
S0187675011	41	Male	NA	176	70	22.5981	Han	NA	Hubei	Wuhan	NA	No	No	Often (> 2 times/week)	6-7 h	Never	Relative regular	Balance	NA	Never	Separate hard lumps, like nuts (hard to pass)	Type 1	No	No	No	None	No	No	None	None	None	None	None	None	None	No
S1671893	42	Female	NA	157	45	18.2563	Han	Businessman	Zhejiang	Wenzhou	NA	No	No	Occasional (1-2 times/week)	6-7 h	Occasional	Relative regular	Vegetables	NA	Never	Like a sausage but with cracks on its surface	Type 3	No	No	No	None	No	No	None	None	None	None	None	None	None	No
YD00795	42	Male	O	173	56	18.7109	Han	NA	Hubei	Wuhan	NA	Yes	No	Often (> 2 times/week)	6-7 h	Occasional	Relative regular	Balance	NA	Occasional	Like a sausage or snake, smooth and soft	Type 4	No	No	No	None	No	No	None	None	None	None	None	None	None	No
YD00656	42	Female	O	162	50	19.052	Han	Clerk	Hubei	Wuhan	NA	No	No	Often (> 2 times/week)	7-8 h	Never	Strict	Balance	NA	Never	Soft blobs with clear-cut edges (passed easily)	Type 5	No	No	No	None	No	No	None	None	None	None	None	None	None	No
S0187711776	42	Female	NA	160	51	19.9219	Han	NA	Hubei	Wuhan	NA	No	No	Often (> 2 times/week)	7-8 h	Never	Irregular	Balance	NA	Never	Sausage-shaped but lumpy	Type 2	No	No	No	None	No	No	None	None	None	None	None	None	None	No
S0187685268	43	Male	B	176	74	23.8895	Han	NA	Guangdong	Guangzhou	NA	No	No	Occasional (1-2 times/week)	7-8 h	Never	Relative regular	Balance	NA	Never	Like a sausage or snake, smooth and soft	Type 4	No	No	No	None	No	No	None	None	None	None	None	None	None	No
S0187713965	43	Female	NA	155	52	21.6441	Han	Retiree	Hubei	Jingmen	NA	No	No	Often (> 2 times/week)	> 8h	Never	Strict	Balance	NA	Never	Like a sausage or snake, smooth and soft	Type 4	No	No	No	None	No	No	None	None	None	None	None	None	None	No
S0187674180	43	Female	B	163	62	23.3355	Han	NA	Guangdong	Shenzhen	NA	No	No	Seldom (< 1 time/week)	7-8 h	Occasional	Relative regular	Balance	NA	Never	Soft blobs with clear-cut edges (passed easily)	Type 5	No	No	No	None	No	No	None	None	None	None	None	None	None	No
S0187698716	44	Female	NA	158	53	21.2306	Han	NA	NA	NA	NA	No	Yes	Occasional (1-2 times/week)	<6 h	Often	Relative regular	Balance	NA	Occasional	Like a sausage or snake, smooth and soft	Type 4	No	No	No	None	No	No	None	None	None	None	None	None	None	No
S0187673675	45	Female	A	157	61.5	24.9503	Han	NA	Hubei	Wuhan	NA	No	No	Occasional (1-2 times/week)	6-7 h	Occasional	Relative regular	Balance	NA	Never	Like a sausage or snake, smooth and soft	Type 4	No	Yes	Yes	None	No	No	None	None	None	None	None	None	None	No
S0187693745	45	Female	A	160	60	23.4375	Han	Businessman	Guangdong	Jieyang	NA	No	No	Occasional (1-2 times/week)	6-7 h	Never	Relative regular	Balance	NA	Occasional	Like a sausage or snake, smooth and soft	Type 4	No	No	No	None	No	No	None	None	None	None	None	None	None	No
S0187688623	45	Male	B	173	65	21.7181	Han	NA	Guangdong	Meizhou	NA	No	Yes	Occasional (1-2 times/week)	6-7 h	Occasional	Relative regular	Balance	NA	Never	Sausage-shaped but lumpy	Type 2	No	No	No	None	No	No	None	None	None	None	None	None	None	No
S0187700630	45	Female	A	155	50	20.8117	Han	Government staff	Shaanxi	Xi'an	NA	No	No	Often (> 2 times/week)	6-7 h	Never	Strict	Vegetables	NA	Occasional	Like a sausage or snake, smooth and soft	Type 4	No	No	No	None	No	No	None	None	None	None	None	None	None	No
S0187702910	45	Female	AB	160	58	22.6562	Han	Clerk	Guangdong	Shenzhen	3	No	No	Never	6-7 h	Occasional	Relative regular	Vegetables	NA	Occasional	Fluffy pieces with ragged edges, a mushy stool	Type 6	No	No	No	None	No	No	None	None	None	None	None	None	None	No
S0187703268	45	Male	NA	170	68	23.5294	Han	NA	NA	NA	NA	No	Yes	Often (> 2 times/week)	6-7 h	Occasional	Relative regular	Balance	NA	Occasional	Fluffy pieces with ragged edges, a mushy stool	Type 6	Yes	Yes	Yes	None	No	No	None	None	None	None	None	None	None	No
YD00718	46	Male	NA	172	62	20.9573	Han	Company executives or core technical personnel	Jiangsu	Nanjing	NA	No	No	Occasional (1-2 times/week)	7-8 h	Occasional	Relative regular	Meat	Salty	Often	Soft blobs with clear-cut edges (passed easily)	Type 5	No	No	No	None	No	No	None	None	None	None	None	None	None	No
S0187691960	46	Male	O	181	70	21.3669	Han	NA	Hubei	Shiyan	NA	Yes	Yes	Often (> 2 times/week)	6-7 h	Never	Strict	Meat	NA	Never	Fluffy pieces with ragged edges, a mushy stool	Type 6	No	No	No	None	No	No	None	None	None	None	None	None	None	No
S0187697587	46	Male	A	175	65	21.2245	Tujia	NA	Hunan	Zhangjiajie	NA	Yes	No	Often (> 2 times/week)	6-7 h	Occasional	Strict	Balance	NA	Occasional	Like a sausage or snake, smooth and soft	Type 4	No	No	No	None	No	No	None	None	None	None	None	None	None	No
S0187693038	46	Female	NA	160	60	23.4375	Han	NA	NA	NA	NA	No	Yes	Often (> 2 times/week)	6-7 h	Occasional	Relative regular	Balance	NA	Occasional	Like a sausage or snake, smooth and soft	Type 4	No	No	No	None	No	No	None	None	None	None	None	None	None	No
S0187704498	46	Male	NA	165	55	20.202	Han	NA	NA	NA	NA	Yes	No	Often (> 2 times/week)	6-7 h	Occasional	Relative regular	Balance	NA	Never	Fluffy pieces with ragged edges, a mushy stool	Type 6	No	No	No	None	No	No	None	None	None	None	None	None	None	No
S0187688252	47	Male	A	173	66	22.0522	Han	Businessman	Guangdong	Foshan	NA	No	Yes	Occasional (1-2 times/week)	6-7 h	Occasional	Relative regular	Balance	NA	Occasional	Like a sausage or snake, smooth and soft	Type 4	No	No	No	None	No	No	None	None	None	None	None	None	None	No
S0187703695	47	Male	NA	161	58.5	22.5686	Han	NA	Guangdong	Shenzhen	NA	Yes	Yes	Often (> 2 times/week)	6-7 h	Often	Relative regular	Balance	NA	Occasional	Soft blobs with clear-cut edges (passed easily)	Type 5	No	Yes	No	None	No	No	None	None	None	None	None	None	None	No
YD00659	47	Female	O	168	54	19.1327	Han	Businessman	Hubei	Wuhan	NA	No	No	Often (> 2 times/week)	> 8h	Never	Strict	Balance	NA	Never	Like a sausage or snake, smooth and soft	Type 4	No	No	No	None	No	No	None	None	None	None	None	None	None	No
S0187711072	47	Male	NA	170	53	18.3391	Han	NA	NA	NA	NA	No	No	Seldom (< 1 time/week)	6-7 h	Occasional	Relative regular	Balance	NA	Never	Soft blobs with clear-cut edges (passed easily)	Type 5	No	No	No	None	No	No	None	None	None	None	None	None	None	No
S0187716009	47	Male	NA	173	70	23.3887	Han	NA	NA	NA	NA	No	Yes	Often (> 2 times/week)	<6 h	Occasional	Relative regular	Balance	NA	Occasional	Like a sausage or snake, smooth and soft	Type 4	No	No	No	None	No	No	None	None	None	None	None	None	None	No
S0187710614	47	Male	NA	161	63	24.3046	Han	NA	NA	NA	NA	No	Yes	Often (> 2 times/week)	<6 h	Never	Strict	Meat	Sweet	Never	Like a sausage or snake, smooth and soft	Type 4	No	Yes	No	None	No	No	None	None	None	None	None	None	None	No
S019934936	48	Male	NA	170	63	21.7993	Han	Retiree	Hubei	Jingmen	NA	No	No	Often (> 2 times/week)	6-7 h	Never	Strict	Balance	NA	Never	Like a sausage or snake, smooth and soft	Type 4	No	No	No	None	No	No	None	None	None	None	None	None	None	No
YD00862	48	Female	O	161	78	30.0914	Han	Retiree	Hubei	Xiangyang	NA	No	No	Seldom (< 1 time/week)	6-7 h	Never	Strict	Balance	NA	Never	Sausage-shaped but lumpy	Type 2	No	No	No	None	No	No	None	None	None	None	None	None	None	No
S0187718419	48	Male	B	173	68	22.7204	Han	NA	Jilin	Changchun	NA	No	No	Seldom (< 1 time/week)	6-7 h	Occasional	Relative regular	Meat	NA	Occasional	Fluffy pieces with ragged edges, a mushy stool	Type 6	No	No	No	None	No	No	None	None	None	None	None	None	None	No
S1671928	49	Male	NA	182	66	19.9251	Han	Businessman	Zhejiang	Wenzhou	NA	Yes	Yes	Occasional (1-2 times/week)	<6 h	Never	Relative regular	Balance	NA	Occasional	Sausage-shaped but lumpy	Type 2	No	No	No	None	No	No	None	None	None	None	None	None	None	No
S0187698214	49	Female	NA	165	65	23.8751	Han	Retiree	Hubei	Jingmen	NA	No	No	Often (> 2 times/week)	> 8h	Never	Strict	Balance	NA	Never	Like a sausage or snake, smooth and soft	Type 4	No	No	No	None	No	No	None	None	None	None	None	None	None	No
S0187698233	49	Male	NA	165	64	23.5078	Han	Retiree	Hubei	Jingmen	NA	No	No	Often (> 2 times/week)	> 8h	Never	Strict	Balance	NA	Never	Like a sausage or snake, smooth and soft	Type 4	No	No	No	None	No	No	None	None	None	None	None	None	None	No
S0187688090	49	Male	A	175	70	22.8571	Han	Businessman	Shandong	Linyi	NA	No	Yes	Often (> 2 times/week)	6-7 h	Never	Relative regular	Balance	NA	Occasional	Soft blobs with clear-cut edges (passed easily)	Type 5	No	No	No	None	No	No	None	None	None	None	None	None	None	No
S0187703959	49	Male	NA	176	62	20.0155	Han	Businessman	Guangdong	Shenzhen	NA	No	Yes	Seldom (< 1 time/week)	<6 h	Occasional	Relative regular	Balance	NA	Occasional	Fluffy pieces with ragged edges, a mushy stool	Type 6	No	No	No	None	No	No	None	None	None	None	None	None	None	No
S0187705737	49	Female	B	155	56	23.3091	Miao	NA	Guizhou	Qiandongnan Miao and Dong Autonomous Prefecture	NA	No	No	Seldom (< 1 time/week)	6-7 h	Never	Relative regular	Balance	NA	Never	Fluffy pieces with ragged edges, a mushy stool	Type 6	No	No	No	None	No	No	None	None	None	None	None	None	None	No
S0187704507	49	Female	NA	167	62	22.231	Han	NA	NA	NA	NA	No	No	Occasional (1-2 times/week)	6-7 h	Occasional	Relative regular	Vegetables	NA	Occasional	Like a sausage or snake, smooth and soft	Type 4	No	No	No	None	No	No	None	None	None	None	None	None	None	No
S0187714835	50	Female	NA	159	60	23.7332	Han	Retiree	Hubei	Jingmen	NA	No	No	Often (> 2 times/week)	6-7 h	Never	Strict	Balance	NA	Never	Like a sausage or snake, smooth and soft	Type 4	No	No	No	None	No	No	None	None	None	None	None	None	None	No
S0187693689	50	Female	NA	165	54	19.8347	Han	Retiree	Hubei	Jingmen	NA	No	No	Often (> 2 times/week)	<6 h	Never	Strict	Balance	NA	Never	Like a sausage or snake, smooth and soft	Type 4	No	No	No	None	No	No	None	None	None	None	None	None	None	No
RGA34810	50	Male	A	174	63	20.8086	Han	NA	Jilin	Baishan	NA	No	Yes	Often (> 2 times/week)	7-8 h	Occasional	Relative regular	Balance	NA	Occasional	Like a sausage but with cracks on its surface	Type 3	No	No	No	None	No	No	None	None	None	None	None	None	None	No
S0187672274	50	Male	A	173	74	24.7252	Han	Clerk	Hubei	Wuhan	NA	Yes	Yes	Seldom (< 1 time/week)	6-7 h	Occasional	Relative regular	Meat	Sweet	Occasional	Separate hard lumps, like nuts (hard to pass)	Type 1	No	No	Yes	None	No	No	None	None	None	None	None	None	None	No
S0187703572	50	Male	NA	165	63	23.1405	Han	NA	NA	NA	NA	No	No	Occasional (1-2 times/week)	7-8 h	Occasional	Relative regular	Balance	Sweet	Occasional	Like a sausage or snake, smooth and soft	Type 4	No	No	No	None	No	No	None	None	None	None	None	None	None	No
S0187693329	50	Female	NA	160	62	24.2188	Han	NA	NA	NA	NA	No	No	Occasional (1-2 times/week)	6-7 h	Never	Strict	Balance	NA	Never	Soft blobs with clear-cut edges (passed easily)	Type 5	No	No	No	None	No	No	None	None	None	None	None	None	None	No
S0187704146	50	Male	NA	170	67	23.1834	Han	NA	NA	NA	NA	No	No	Seldom (< 1 time/week)	6-7 h	Occasional	Strict	Balance	NA	Occasional	Soft blobs with clear-cut edges (passed easily)	Type 5	No	No	No	None	No	No	None	None	None	None	None	None	None	No
S0187698842	50	Female	NA	161	55	21.2183	Han	NA	NA	NA	NA	No	No	Often (> 2 times/week)	7-8 h	Never	Strict	Balance	NA	Never	Like a sausage or snake, smooth and soft	Type 4	No	No	No	None	No	No	None	None	None	None	None	None	None	No
S0187701797	50	Female	NA	162	50	19.052	Han	NA	NA	NA	NA	No	No	Often (> 2 times/week)	7-8 h	Never	Strict	Balance	NA	Never	Like a sausage or snake, smooth and soft	Type 4	No	No	No	None	No	No	None	None	None	None	None	None	None	No
S0187703418	50	Male	NA	170	68	23.5294	Han	NA	NA	NA	NA	No	No	Often (> 2 times/week)	<6 h	Never	Relative regular	Balance	NA	Occasional	Like a sausage or snake, smooth and soft	Type 4	No	No	No	None	No	No	None	None	None	None	None	None	None	No
S0187714001	51	Male	NA	172	63	21.2953	Han	Retiree	Hubei	Jingmen	NA	No	No	Often (> 2 times/week)	<6 h	Never	Strict	Balance	NA	Never	Like a sausage or snake, smooth and soft	Type 4	No	No	No	None	No	No	None	None	None	None	None	None	None	No
S0187702433	51	Male	NA	170	65	22.4913	Han	Retiree	Hubei	Jingmen	NA	No	No	Often (> 2 times/week)	6-7 h	Never	Strict	Balance	NA	Never	Like a sausage or snake, smooth and soft	Type 4	No	No	No	None	No	No	None	None	None	None	None	None	None	No
S0187715518	51	Male	NA	175	68	22.2041	Han	Clerk	Guangdong	Guangzhou	NA	No	No	Often (> 2 times/week)	> 8h	Never	Irregular	Balance	NA	Never	Separate hard lumps, like nuts (hard to pass)	Type 1	No	No	No	None	No	No	None	None	None	None	None	None	None	No
S0187707549	51	Male	NA	173	70	23.3887	Han	NA	NA	NA	NA	No	No	Seldom (< 1 time/week)	7-8 h	Occasional	Relative regular	Balance	NA	Never	Soft blobs with clear-cut edges (passed easily)	Type 5	No	No	No	None	No	No	None	None	None	None	None	None	None	No
S0187703579	51	Male	NA	170	66	22.8374	Han	NA	NA	NA	NA	No	Yes	Often (> 2 times/week)	6-7 h	Never	Strict	Balance	NA	Occasional	Like a sausage or snake, smooth and soft	Type 4	No	No	No	None	No	No	None	None	None	None	None	None	None	No
S0187702143	51	Female	NA	155	49	20.3954	Han	NA	NA	NA	NA	No	No	Often (> 2 times/week)	6-7 h	Occasional	Strict	Balance	NA	Occasional	Like a sausage or snake, smooth and soft	Type 4	No	No	No	None	No	No	None	None	None	None	None	None	None	No
S0187706476	52	Male	B	172	56	18.9292	Han	Government staff	Henan	Shangqiu	NA	No	Yes	Occasional (1-2 times/week)	6-7 h	Never	Strict	Meat	NA	Never	Soft blobs with clear-cut edges (passed easily)	Type 5	No	No	No	None	No	No	None	None	None	None	None	None	None	No
S0187693103	52	Female	NA	157	59	23.9361	Han	Retiree	Hubei	Jingmen	NA	No	No	Occasional (1-2 times/week)	6-7 h	Never	Strict	Balance	NA	Never	Like a sausage or snake, smooth and soft	Type 4	No	No	No	None	No	No	None	None	None	None	None	None	None	No
S0187714670	52	Female	NA	160	60	23.4375	Han	Retiree	Hubei	Jingmen	NA	No	No	Often (> 2 times/week)	<6 h	Never	Strict	Balance	NA	Never	Like a sausage or snake, smooth and soft	Type 4	No	No	No	None	No	No	None	None	None	None	None	None	None	No
S0187705038	52	Male	NA	160	52	20.3125	Han	Retiree	Hubei	Jingmen	NA	No	No	Often (> 2 times/week)	6-7 h	Never	Strict	Balance	NA	Never	Like a sausage or snake, smooth and soft	Type 4	No	No	No	None	No	No	None	None	None	None	None	None	None	No
S0187706554	52	Male	NA	184	79	23.3341	Han	Businessman	Jilin	Changchun	NA	No	Yes	Seldom (< 1 time/week)	7-8 h	Occasional	Strict	Balance	NA	Occasional	Like a sausage or snake, smooth and soft	Type 4	No	No	No	None	No	No	None	None	None	None	None	None	None	No
S0187702624	52	Male	NA	172	70	23.6614	Han	NA	NA	NA	NA	No	No	Often (> 2 times/week)	7-8 h	Never	Strict	Balance	NA	Never	Like a sausage or snake, smooth and soft	Type 4	No	No	No	None	No	No	None	None	None	None	None	None	None	No
S0187711113	52	Female	NA	165	60	22.0386	Han	NA	NA	NA	NA	No	No	Often (> 2 times/week)	<6 h	Never	Strict	Meat	NA	Never	Like a sausage but with cracks on its surface	Type 3	No	No	No	None	No	No	None	None	None	None	None	None	None	No
S0187714732	53	Female	NA	169	63	22.0581	Han	Retiree	Hubei	Jingmen	NA	No	No	Occasional (1-2 times/week)	6-7 h	Never	Strict	Balance	NA	Never	Like a sausage or snake, smooth and soft	Type 4	No	No	No	None	No	No	None	None	None	None	None	None	None	No
S019934641	53	Female	NA	165	55	20.202	Han	Retiree	Hubei	Jingmen	NA	No	No	Often (> 2 times/week)	6-7 h	Never	Strict	Balance	NA	Never	Like a sausage or snake, smooth and soft	Type 4	No	No	No	None	No	No	None	None	None	None	None	None	None	No
S0187715150	53	Female	NA	156	54	22.1893	Han	Retiree	Hubei	Jingmen	NA	No	No	Often (> 2 times/week)	6-7 h	Never	Strict	Balance	NA	Never	Like a sausage or snake, smooth and soft	Type 4	No	No	No	None	No	No	None	None	None	None	None	None	None	No
S019935044	53	Female	NA	165	68	24.977	Han	Retiree	Hubei	Jingmen	NA	No	No	Often (> 2 times/week)	6-7 h	Never	Strict	Balance	NA	Never	Like a sausage or snake, smooth and soft	Type 4	No	No	No	None	No	No	None	None	None	None	None	None	None	No
S0187703858	53	Male	A	152	60	25.9695	Han	NA	Shaanxi	Weinan	NA	No	No	Often (> 2 times/week)	6-7 h	Never	Relative regular	Vegetables	NA	Occasional	Like a sausage or snake, smooth and soft	Type 4	Yes	Yes	No	None	No	No	None	None	None	None	None	None	None	No
S0187704675	53	Female	NA	160	60	23.4375	Han	NA	NA	NA	NA	No	No	Seldom (< 1 time/week)	> 8h	Never	Strict	Balance	NA	Never	Like a sausage or snake, smooth and soft	Type 4	No	No	No	None	No	No	None	None	None	None	None	None	None	No
S0187699051	53	Female	NA	158	57	22.8329	Han	NA	NA	NA	NA	No	No	Often (> 2 times/week)	<6 h	Never	Strict	Balance	NA	Never	Like a sausage or snake, smooth and soft	Type 4	No	No	No	None	No	No	None	None	None	None	None	None	None	No
S0187687609	54	Male	B	175	66	21.551	Han	NA	Beijing	Beijing	NA	No	Yes	Often (> 2 times/week)	<6 h	Never	Relative regular	Vegetables	NA	Never	Fluffy pieces with ragged edges, a mushy stool	Type 6	No	No	No	None	No	No	None	None	None	None	None	None	None	No
S0187714529	54	Female	NA	158	48	19.2277	Han	Retiree	Hubei	Jingmen	NA	No	No	Often (> 2 times/week)	6-7 h	Never	Strict	Balance	NA	Never	Like a sausage or snake, smooth and soft	Type 4	No	No	No	None	No	No	None	None	None	None	None	None	None	No
S0187715152	54	Male	NA	168	66	23.3844	Han	Retiree	Hubei	Jingmen	NA	No	No	Often (> 2 times/week)	6-7 h	Never	Strict	Balance	NA	Never	Like a sausage or snake, smooth and soft	Type 4	No	No	No	None	No	No	None	None	None	None	None	None	None	No
S01669032	54	Female	NA	155	60	24.974	Han	NA	Beijing	Beijing	NA	No	No	Often (> 2 times/week)	7-8 h	Never	Irregular	Balance	NA	Never	Like a sausage or snake, smooth and soft	Type 4	No	No	No	None	No	No	None	None	None	None	None	None	None	No
S0187696985	54	Female	NA	157	57	23.1247	Han	NA	NA	NA	NA	No	No	Often (> 2 times/week)	6-7 h	Never	Relative regular	Vegetables	NA	Never	Soft blobs with clear-cut edges (passed easily)	Type 5	No	No	No	None	No	No	None	None	None	None	None	None	None	No
S0187708254	55	Female	O	156	54	22.1893	Han	NA	Hubei	Xiangyang	NA	No	No	Occasional (1-2 times/week)	6-7 h	Occasional	Relative regular	Meat	NA	Occasional	Like a sausage but with cracks on its surface	Type 3	No	No	No	None	No	No	None	None	None	None	None	None	None	No
S0187693536	55	Female	O	159	61	24.1288	Han	Retiree	Guangdong	Dongguan	NA	No	No	Occasional (1-2 times/week)	7-8 h	Never	Strict	NA	Sweet	Never	Soft blobs with clear-cut edges (passed easily)	Type 5	No	No	No	None	No	No	None	None	None	None	None	None	None	No
S0187688030	55	Female	AB	150	42	18.6667	Han	Retiree	Guangdong	Meizhou	NA	No	No	Occasional (1-2 times/week)	7-8 h	Occasional	Relative regular	Balance	NA	Never	Like a sausage or snake, smooth and soft	Type 4	No	No	No	None	No	No	None	None	None	None	None	None	None	No
S0187702883	55	Male	B	170	66	22.8374	Han	Company executives or core technical personnel	Guangdong	Guangzhou	NA	No	No	Often (> 2 times/week)	6-7 h	Occasional	Relative regular	Balance	NA	Never	Like a sausage or snake, smooth and soft	Type 4	No	No	No	None	No	No	None	None	None	None	None	None	None	No
S0187714933	55	Female	NA	152	60	25.9695	Han	Retiree	Hubei	Jingmen	NA	No	No	Often (> 2 times/week)	> 8h	Never	Strict	Balance	NA	Never	Like a sausage or snake, smooth and soft	Type 4	No	No	No	None	No	No	None	None	None	None	None	None	None	No
S0187715140	55	Female	NA	160	54	21.0938	Han	Retiree	Hubei	Jingmen	NA	No	No	Often (> 2 times/week)	6-7 h	Never	Strict	Balance	NA	Never	Like a sausage or snake, smooth and soft	Type 4	No	No	No	None	No	No	None	None	None	None	None	None	None	No
S0187707775	55	Female	NA	150	54	24	Han	Retiree	Guangdong	Guangzhou	NA	No	No	Often (> 2 times/week)	> 8h	Never	Irregular	Balance	NA	Never	Soft blobs with clear-cut edges (passed easily)	Type 5	No	No	No	None	No	No	None	None	None	None	None	None	None	No
S0187699161	55	Female	NA	163	57	21.4536	Han	NA	NA	NA	NA	No	No	Never	7-8 h	Never	Strict	Balance	NA	Never	Like a sausage or snake, smooth and soft	Type 4	No	No	No	None	No	No	None	None	None	None	None	None	None	No
S0187693323	55	Female	NA	158	58	23.2335	Han	NA	NA	NA	NA	No	No	Occasional (1-2 times/week)	<6 h	Occasional	Relative regular	Balance	NA	Occasional	Like a sausage or snake, smooth and soft	Type 4	No	No	No	None	No	No	None	None	None	None	None	None	None	No
S0187698179	55	Male	NA	175	65	21.2245	Han	NA	NA	NA	NA	No	Yes	Often (> 2 times/week)	6-7 h	Never	Relative regular	Balance	NA	Never	Like a sausage or snake, smooth and soft	Type 4	No	No	No	None	No	No	None	None	None	None	None	None	None	No
S0187715173	56	Male	NA	167	59	21.1553	Han	Retiree	Hubei	Jingmen	NA	No	No	Often (> 2 times/week)	<6 h	Never	Strict	Vegetables	NA	Never	Like a sausage or snake, smooth and soft	Type 4	No	No	No	None	No	No	None	None	None	None	None	None	None	No
S0187714808	56	Female	NA	160	65	25.3906	Han	Retiree	Hubei	Jingmen	NA	No	No	Often (> 2 times/week)	<6 h	Never	Strict	Balance	NA	Never	Like a sausage or snake, smooth and soft	Type 4	No	No	No	None	No	No	None	None	None	None	None	None	None	No
S0187698362	56	Male	NA	175	70	22.8571	Han	Retiree	Hubei	Jingmen	NA	No	No	Often (> 2 times/week)	6-7 h	Never	Strict	Balance	NA	Never	Like a sausage or snake, smooth and soft	Type 4	No	No	No	None	No	No	None	None	None	None	None	None	None	No
S0187674183	56	Female	B	160	53	20.7031	Han	NA	Guangdong	Guangzhou	NA	No	No	Seldom (< 1 time/week)	6-7 h	Occasional	Relative regular	Balance	NA	Never	Soft blobs with clear-cut edges (passed easily)	Type 5	No	No	No	None	No	No	None	None	None	None	None	None	None	No
S0187700007	56	Male	NA	175	70	22.8571	Han	NA	Hubei	Wuhan	NA	No	No	Often (> 2 times/week)	7-8 h	Occasional	Relative regular	Balance	NA	Never	Like a sausage or snake, smooth and soft	Type 4	No	No	No	None	No	No	None	None	None	None	None	None	None	No
S0187698474	57	Male	NA	168	65	23.03	Han	Retiree	Hubei	Jingmen	NA	No	No	Often (> 2 times/week)	> 8h	Never	Strict	Balance	NA	Never	Like a sausage or snake, smooth and soft	Type 4	No	No	No	None	No	No	None	None	None	None	None	None	None	No
S0187715035	57	Female	NA	164	62	23.0518	Han	Retiree	Hubei	Jingmen	NA	No	No	Often (> 2 times/week)	6-7 h	Never	Strict	Balance	NA	Never	Like a sausage or snake, smooth and soft	Type 4	No	No	No	None	No	No	None	None	None	None	None	None	None	No
S0187698617	57	Female	NA	160	58	22.6562	Han	Businessman	Guangdong	Foshan	NA	No	No	Seldom (< 1 time/week)	6-7 h	Occasional	Relative regular	Balance	NA	Occasional	Fluffy pieces with ragged edges, a mushy stool	Type 6	No	No	No	None	No	No	None	None	None	None	None	None	None	No
S0187714771	58	Male	NA	172	60	20.2812	Han	Retiree	Hubei	Jingmen	NA	No	No	Often (> 2 times/week)	6-7 h	Never	Strict	Balance	NA	Never	Like a sausage or snake, smooth and soft	Type 4	No	No	No	None	No	No	None	None	None	None	None	None	None	No
S0187673746	59	Male	O	192	60	16.276	Han	Retiree	Hubei	Wuhan	NA	No	No	Occasional (1-2 times/week)	6-7 h	Occasional	Relative regular	Meat	Salty	Never	Like a sausage or snake, smooth and soft	Type 4	No	No	No	None	No	No	None	None	None	None	None	None	None	No
S0187673392	59	Female	AB	155	50	20.8117	Han	Retiree	Shanxi	Jinzhong	NA	No	No	Occasional (1-2 times/week)	6-7 h	Occasional	Strict	Vegetables	NA	Occasional	Like a sausage or snake, smooth and soft	Type 4	No	No	No	None	No	No	None	None	None	None	None	None	None	No
S0187702347	59	Male	NA	166	70	25.4028	Han	Retiree	Hubei	Jingmen	NA	No	No	Often (> 2 times/week)	> 8h	Never	Strict	Balance	NA	Never	Like a sausage or snake, smooth and soft	Type 4	No	No	No	None	No	No	None	None	None	None	None	None	None	No
S01667968	59	Female	AB	155	60	24.974	Han	Clerk	Guizhou	Qiandongnan Miao and Dong Autonomous Prefecture	NA	No	No	Often (> 2 times/week)	<6 h	Occasional	Strict	Balance	NA	Never	Fluffy pieces with ragged edges, a mushy stool	Type 6	No	No	No	None	No	No	None	None	None	None	None	None	None	No
S0187715224	60	Male	NA	169	70	24.5089	Han	Retiree	Hubei	Jingmen	NA	No	No	Occasional (1-2 times/week)	6-7 h	Never	Strict	Vegetables	NA	Never	Like a sausage or snake, smooth and soft	Type 4	No	No	No	None	No	No	None	None	None	None	None	None	None	No
S0187705928	60	Male	AB	178	66	20.8307	Han	Businessman	Anhui	Fuyang	NA	No	No	Often (> 2 times/week)	6-7 h	Never	Strict	Balance	NA	Never	Like a sausage or snake, smooth and soft	Type 4	No	No	No	None	No	No	None	None	None	None	None	None	None	No
S0187699835	60	Male	O	162	62	23.6244	Han	Retiree	Anhui	Huainan	NA	No	No	Often (> 2 times/week)	> 8h	Never	Strict	Meat	Sweet	Never	Fluffy pieces with ragged edges, a mushy stool	Type 6	Yes	Yes	No	None	No	No	None	None	None	None	None	None	None	No
S019935066	60	Male	NA	170	55	19.0311	Han	Retiree	Hubei	Jingmen	NA	No	No	Often (> 2 times/week)	6-7 h	Never	Strict	Balance	NA	Never	Like a sausage or snake, smooth and soft	Type 4	No	No	No	None	No	No	None	None	None	None	None	None	None	No
S0187698533	60	Male	NA	168	63	22.3214	Han	Retiree	Hubei	Jingmen	NA	No	No	Often (> 2 times/week)	> 8h	Never	Strict	Balance	NA	Never	Like a sausage or snake, smooth and soft	Type 4	No	No	No	None	No	No	None	None	None	None	None	None	None	No
S0187710299	60	Male	NA	170	70	24.2215	Han	Retiree	Hubei	Jingmen	NA	No	No	Often (> 2 times/week)	6-7 h	Never	Strict	Balance	NA	Never	Like a sausage or snake, smooth and soft	Type 4	No	No	No	None	No	No	None	None	None	None	None	None	None	No
S0187705065	60	Female	NA	157	50	20.2848	Han	Retiree	Hubei	Jingmen	NA	No	No	Often (> 2 times/week)	6-7 h	Never	Strict	Balance	NA	Never	Like a sausage or snake, smooth and soft	Type 4	No	No	No	None	No	No	None	None	None	None	None	None	None	No
S0187698211	60	Female	NA	155	60	24.974	Han	Retiree	Hubei	Jingmen	NA	No	No	Often (> 2 times/week)	6-7 h	Never	Strict	Balance	NA	Never	Like a sausage or snake, smooth and soft	Type 4	No	No	No	None	No	No	None	None	None	None	None	None	None	No
S0187702172	60	Male	NA	170	66	22.8374	Han	Retiree	Hubei	Jingmen	NA	No	No	Often (> 2 times/week)	6-7 h	Never	Strict	Balance	NA	Never	Like a sausage or snake, smooth and soft	Type 4	No	No	No	None	No	No	None	None	None	None	None	None	None	No
S0187701638	60	Male	NA	175	70	22.8571	Han	NA	Hubei	Wuhan	NA	No	No	Often (> 2 times/week)	6-7 h	Occasional	Relative regular	Balance	NA	Never	Like a sausage but with cracks on its surface	Type 3	No	No	No	None	No	No	None	None	None	None	None	None	None	No
S0187689199	61	Male	NA	170	70	24.2215	Han	Retiree	Hubei	Jingmen	NA	No	No	Occasional (1-2 times/week)	6-7 h	Never	Strict	Balance	NA	Never	Like a sausage or snake, smooth and soft	Type 4	No	No	No	None	No	No	None	None	None	None	None	None	None	No
S0187672944	61	Male	NA	173	80	26.7299	Han	Businessman	Hubei	Xiangyang	NA	No	No	Often (> 2 times/week)	7-8 h	Never	Strict	Balance	NA	Never	Sausage-shaped but lumpy	Type 2	No	No	No	None	No	No	None	None	None	None	None	None	None	No
S019934707	61	Female	NA	158	53	21.2306	Han	Retiree	Hubei	Jingmen	NA	No	No	Often (> 2 times/week)	6-7 h	Never	Strict	Balance	NA	Never	Like a sausage or snake, smooth and soft	Type 4	No	No	No	None	No	No	None	None	None	None	None	None	None	No
S019735025	61	Male	NA	180	64	19.7531	Han	Retiree	Hubei	Jingmen	NA	No	No	Often (> 2 times/week)	6-7 h	Never	Strict	Balance	NA	Never	Like a sausage or snake, smooth and soft	Type 4	No	No	No	None	No	No	None	None	None	None	None	None	None	No
S019935116	61	Male	NA	165	62	22.7732	Han	Retiree	Hubei	Jingmen	NA	No	No	Often (> 2 times/week)	6-7 h	Never	Strict	Balance	NA	Never	Like a sausage or snake, smooth and soft	Type 4	No	No	No	None	No	No	None	None	None	None	None	None	None	No
S0187702188	61	Female	NA	160	59	23.0469	Han	Retiree	Hubei	Jingmen	NA	No	No	Often (> 2 times/week)	<6 h	Never	Strict	Balance	NA	Never	Like a sausage or snake, smooth and soft	Type 4	No	No	No	None	No	No	None	None	None	None	None	None	None	No
S0187717629	61	Female	NA	165	55	20.202	Han	NA	Hubei	Wuhan	NA	No	No	Often (> 2 times/week)	6-7 h	Occasional	Relative regular	Balance	NA	Never	Like a sausage but with cracks on its surface	Type 3	No	No	No	None	No	No	None	None	None	None	None	None	None	No
S0187714677	62	Male	NA	170	70	24.2215	Han	Retiree	Hubei	Jingmen	NA	No	No	Often (> 2 times/week)	> 8h	Never	Strict	Balance	NA	Never	Like a sausage or snake, smooth and soft	Type 4	No	No	No	None	No	No	None	None	None	None	None	None	None	No
S0187718828	62	Female	NA	158	67	26.8386	Han	Retiree	Hubei	Jingmen	NA	No	No	Often (> 2 times/week)	6-7 h	Never	Strict	Balance	NA	Never	Like a sausage or snake, smooth and soft	Type 4	No	No	No	None	No	No	None	None	None	None	None	None	None	No
S0187698491	62	Female	NA	163	50	18.8189	Han	Retiree	Hubei	Jingmen	NA	No	No	Often (> 2 times/week)	6-7 h	Never	Strict	Balance	NA	Never	Like a sausage or snake, smooth and soft	Type 4	No	No	No	None	No	No	None	None	None	None	None	None	None	No
S019935242	62	Male	NA	171	68	23.255	Han	Retiree	Hubei	Jingmen	NA	No	No	Often (> 2 times/week)	6-7 h	Never	Strict	Balance	NA	Never	Like a sausage or snake, smooth and soft	Type 4	No	No	No	None	No	No	None	None	None	None	None	None	None	No
S0187707993	62	Female	NA	160	55	21.4844	Han	Retiree	Hubei	Jingmen	NA	No	No	Often (> 2 times/week)	6-7 h	Never	Strict	Balance	NA	Never	Like a sausage or snake, smooth and soft	Type 4	No	No	No	None	No	No	None	None	None	None	None	None	None	No
YD00725	62	Female	NA	160	60	23.4375	Han	Retiree	Hubei	Wuhan	NA	No	No	Seldom (< 1 time/week)	6-7 h	Never	Relative regular	Vegetables	NA	Never	Watery, no solid pieces	Type 7	No	No	No	None	No	No	None	None	None	None	None	None	None	No
S0187713528	62	Female	NA	155	50	20.8117	Han	Retiree	Hubei	Wuhan	NA	No	No	Often (> 2 times/week)	<6 h	Occasional	Relative regular	Balance	NA	Never	Like a sausage or snake, smooth and soft	Type 4	No	No	No	None	No	No	None	None	None	None	None	None	None	No
S0187714050	63	Male	NA	160	60	23.4375	Han	Retiree	Hubei	Jingmen	NA	No	No	Often (> 2 times/week)	6-7 h	Never	Strict	Balance	NA	Never	Like a sausage or snake, smooth and soft	Type 4	No	No	No	None	No	No	None	None	None	None	None	None	None	No
S019935324	63	Male	NA	170	70	24.2215	Han	Retiree	Hubei	Jingmen	NA	No	No	Seldom (< 1 time/week)	6-7 h	Never	Strict	Balance	NA	Never	Like a sausage or snake, smooth and soft	Type 4	No	No	No	None	No	No	None	None	None	None	None	None	None	No
S0187697024	63	Female	NA	165	58	21.3039	Han	Retiree	Hubei	Xiangyang	NA	No	No	Often (> 2 times/week)	7-8 h	Occasional	Relative regular	Balance	NA	Never	Soft blobs with clear-cut edges (passed easily)	Type 5	No	No	No	None	No	No	None	None	None	None	None	None	None	No
S0187714918	64	Male	NA	172	65	21.9713	Han	Retiree	Hubei	Jingmen	NA	No	No	Often (> 2 times/week)	> 8h	Never	Strict	Balance	NA	Never	Like a sausage or snake, smooth and soft	Type 4	No	No	No	None	No	No	None	None	None	None	None	None	None	No
S0187671941	64	Female	NA	160	50	19.5312	Han	Retiree	Shanxi	Taiyuan	NA	No	No	Often (> 2 times/week)	7-8 h	Never	Strict	Balance	NA	Never	Fluffy pieces with ragged edges, a mushy stool	Type 6	No	No	No	None	No	No	None	None	None	None	None	None	None	No
S0187699671	64	Female	NA	152	53	22.9398	Han	Farmer	Guizhou	Qiannan Buyi and Miao Autonomous Prefecture	NA	No	No	Seldom (< 1 time/week)	> 8h	Never	Relative regular	Balance	NA	Never	Soft blobs with clear-cut edges (passed easily)	Type 5	No	No	No	None	No	No	None	None	None	None	None	None	None	No
S0187672082	64	Female	NA	162	62	23.6244	Han	Retiree	Hubei	Wuhan	NA	No	No	Seldom (< 1 time/week)	6-7 h	Never	Relative regular	Balance	NA	Never	Soft blobs with clear-cut edges (passed easily)	Type 5	No	No	No	None	No	No	None	None	None	None	None	None	None	No
S019934855	66	Female	NA	150	50	22.2222	Han	Retiree	Hubei	Jingmen	NA	No	No	Often (> 2 times/week)	6-7 h	Never	Strict	Balance	NA	Never	Like a sausage or snake, smooth and soft	Type 4	No	No	No	None	No	No	None	None	None	None	None	None	None	No
S019934778	66	Female	NA	155	52	21.6441	Han	Retiree	Hubei	Jingmen	NA	No	No	Often (> 2 times/week)	> 8h	Never	Strict	Balance	NA	Never	Like a sausage or snake, smooth and soft	Type 4	No	No	No	None	No	No	None	None	None	None	None	None	None	No
S0187698907	66	Male	B	171	70	23.939	Han	NA	Inner Mongolia Autonomous Region	Hulunbuir	NA	No	No	Often (> 2 times/week)	6-7 h	Never	Strict	Balance	NA	Never	Like a sausage or snake, smooth and soft	Type 4	No	No	No	None	No	No	None	None	None	None	None	None	None	No
S0187692156	66	Female	NA	160	55	21.4844	Han	NA	Zhejiang	Hangzhou	NA	No	No	Often (> 2 times/week)	> 8h	Never	Irregular	Balance	NA	Never	Like a sausage or snake, smooth and soft	Type 4	No	No	No	None	No	No	None	None	None	None	None	None	None	No
S0187706011	66	Female	NA	145	43	20.4518	Han	Retiree	Shanxi	Jinzhong	NA	No	No	Often (> 2 times/week)	6-7 h	Never	Strict	Balance	NA	Never	Fluffy pieces with ragged edges, a mushy stool	Type 6	No	No	No	None	No	No	None	None	None	None	None	None	None	No
S0187698229	67	Male	NA	170	60	20.7612	Han	Retiree	Hubei	Jingmen	NA	No	No	Occasional (1-2 times/week)	6-7 h	Never	Strict	Balance	NA	Never	Like a sausage or snake, smooth and soft	Type 4	No	No	No	None	No	No	None	None	None	None	None	None	None	No
[truncated: 111 more rows]

## Sheet: Table S3
Table S3 Detailed information of 613 healthy individuals.
[truncated: 615 more rows]

[truncated: 17 more sheets: Table S4, Table S5, Table S6, Table S7, Table S8, Table S9, Table S10, Table S11, Table S12, Table S13, Table S14, Table S15, Table S16, Table S17, Table S18, Table S19, Table S20]
